# Supplementary material for: Glucokinase intrinsically regulates glucose sensing and glucagon secretion in pancreatic alpha cells
Source: Sci Rep. 2020 Nov 19;10:20145. doi: 10.1038/s41598-020-76863-z (PMC7678872; doi:10.1038/s41598-020-76863-z)
Supplement: Supplementary file 2 — Supplementary Information [file 41598_2020_76863_MOESM2_ESM.xlsx]

## Sheet: Coversheet
Supplementary Table 1
Glucokinase intrinsically regulates glucose sensing and glucagon secretion in pancreatic alpha cells
Tilo Moede, Barbara Leibiger, Pilar Vaca Sanchez, Elisabetta Daré, Martin Köhler, Thusitha P. Muhandiramlage, Ingo B. Leibiger* and Per-Olof Berggren*
Supplementary Table 1 containing the raw data for Fig. 2a-c and Fig. 3a-e.
Worksheet name		Description and comments
Fig 2a and 2b		Raw data associated with figure 2a and 2b
		cells were perifused with buffer containing either 11 mM glucose (unstimulated), 11 mM glucose + 10 mM arginine or 2 mM glucose for 8 min
		the middle 6 minutes of the recording were analysed
Fig 2c		Raw data associated with figure 2c
		cells were sequentially perifused with buffer containing 11, 5, 4, 3, 2, 1 or 0 mM glucose for 2-4 min each
Fig 3a		Raw data associated with figure 3a
		cells were sequentially perifused with buffer containing 4 mM glucose, 4mM glucose + 10 mM mannuheptulose and 3 mM glucose for 4 min each
		between 4mM glucose + 10 mM mannuheptulose and 3 mM glucose there was a 4 min washout-period that was not analysed
Fig 3b		Raw data associated with figure 3b
		cells were sequentially perifused with buffer containing 4 mM glucose, 4mM glucose + 10 mM deoxyglucose and 3 mM glucose for 4 min each
		between 4mM glucose + 10 mM deoxyglucose and 3 mM glucose there was a 4 min washout-period that was not analysed
Fig 3c		Raw data associated with figure 3c
		cells were sequentially perifused with buffer containing 4 mM glucose, 4mM glucose + 10 mM 5-Thioglucose and 3 mM glucose for 4 min each
		between 4mM glucose + 10 mM 5-Thioglucose and 3 mM glucose there was a 4 min washout-period that was not analysed
Fig 3d		Raw data associated with figure 3d
		cells were perifused with either buffer containg 4mM glucose and 0, 0.1, 1 or 10 µMRO0281675 or 3 mM glucose and 0, 0.1, 1 or 10µM RO0281675 for 4 min each
Fig 3e		Raw data associated with figure 3e
		control cells or GK-KD were sequentially perifused with buffer containing 11, 6, 5, 4, 3, 2, 1 or 0 mM glucose for 2-3min each
In all experiments with sequential perifusion the first and last 30 s of each perifused condition were not analysed to avoid any potential mixup of conditions

## Sheet: Fig 2a and 2b
	release events	number of 10x10 squares	analysed surface area	normalized number of events	number of release events/square
			1 10x10 pixel square =	analysed square number	1	2	3	4	5	6	7	8	9	10	11	12	13	14	15	16	17	18	19
each line represents a 1 minute recording			7.67 µm2
Cell 1+2 prep 1, cell 3+4 prep 2, cell 5+6 prep 3
each line represents a 1 minute recording
yellow represents the numbers used for statistical testing and generation of the figures
unstimulated (11 mM glucose)
Cell 1
	2	8	61.36	3.25945	0	0	1	0	0	0	1	0
	2	8	61.36	3.25945	0	1	0	0	0	1	0	0
	4	8	61.36	6.5189	1	0	0	0	2	0	1	0
	0	8	61.36	0	0	0	0	0	0	0	0	0
	3	8	61.36	4.88918	0	0	0	0	0	1	2	0
	4	8	61.36	6.5189	0	0	1	0	0	2	0	1
average				4.07432
Cell 2
	0	8	61.36	0	0	0	0	0	0	0	0	0
	0	8	61.36	0	0	0	0	0	0	0	0	0
	4	8	61.36	6.5189	1	0	1	0	0	1	1	0
	4	8	61.36	6.5189	0	1	0	1	0	1	0	1
	6	8	61.36	9.77836	1	1	0	0	1	2	1	0
	3	8	61.36	4.88918	0	0	1	0	1	0	1	0
average				4.61756
Cell 3
	4	8	61.36	6.5189	0	0	1	1	0	0	1	1
	0	8	61.36	0	0	0	0	0	0	0	0	0
	0	8	61.36	0	0	0	0	0	0	0	0	0
	4	8	61.36	6.5189	1	0	0	0	0	0	3	0
	2	8	61.36	3.25945	0	0	0	1	0	1	0	0
	2	8	61.36	3.25945	0	0	1	0	0	1	0	0
average				3.25945
Cell 4
	0	8	61.36	0	0	0	0	0	0	0	0	0
	2	8	61.36	3.25945	0	0	1	0	0	0	1	0
	0	8	61.36	0	0	0	0	0	0	0	0	0
	0	8	61.36	0	0	0	0	0	0	0	0	0
	4	8	61.36	6.5189	1	0	0	2	0	0	1	0
	1	8	61.36	1.62973	0	0	0	0	1	0	0	0
average				1.90135
Cell 5
	0	8	61.36	0	0	0	0	0	0	0	0	0
	0	8	61.36	0	0	0	0	0	0	0	0	0
	4	8	61.36	6.5189	0	1	0	1	0	1	0	1
	2	8	61.36	3.25945	0	0	1	0	0	0	1	0
	5	8	61.36	8.14863	0	0	0	1	1	1	2	0
	1	8	61.36	1.62973	0	0	0	0	1	0	0	0
average				3.25945
Cell 6
	1	8	61.36	1.62973	0	0	0	0	1	0	0	0
	2	8	61.36	3.25945	1	0	0	0	0	0	1	0
	0	8	61.36	0	0	0	0	0	0	0	0	0
	4	8	61.36	6.5189	0	0	1	1	1	0	1	0
	2	8	61.36	3.25945	0	0	1	0	0	0	1	0
	0	8	61.36	0	0	0	0	0	0	0	0	0
average				2.44459
10 mM Arginine
Cell 1
	8	10	76.7	10.4302	0	1	2	0	2	2	0	0	1	0
	14	10	76.7	18.2529	1	3	5	1	2	1	0	0	1	0
	21	10	76.7	27.3794	0	2	5	3	3	3	0	2	3	0
	16	10	76.7	20.8605	0	0	4	4	5	3	0	0	0	0
	7	10	76.7	9.12647	0	0	3	0	1	2	0	0	0	1
	3	10	76.7	3.91134	0	2	0	0	0	1	0	0	0	0
average				14.9935
Cell 2
	15	10	76.7	19.5567	0	2	3	2	2	2	1	1	2	0
	11	10	76.7	14.3416	0	1	3	1	3	2	0	0	1	0
	14	10	76.7	18.2529	0	0	4	2	4	2	0	0	1	1
	8	10	76.7	10.4302	0	0	5	2	0	1	0	0	0	0
	17	10	76.7	22.1643	0	4	2	2	4	2	0	0	3	0
	10	10	76.7	13.0378	0	0	3	0	3	1	1	0	2	0
average				16.2973
Cell 3
	10	10	76.7	13.0378	1	1	1	0	2	1	1	1	0	2
	12	10	76.7	15.6454	1	3	0	2	0	1	1	1	2	1
	6	10	76.7	7.82269	0	1	1	1	0	0	1	1	0	1
	11	10	76.7	14.3416	0	4	0	3	2	0	2	0	0	0
	8	10	76.7	10.4302	3	0	1	0	0	3	0	1	0	0
	6	10	76.7	7.82269	1	0	2	0	0	1	0	2	0	0
average				11.5167
Cell 4
	9	6	46.02	19.5567	2	1	1	2	2	1
	7	6	46.02	15.2108	1	0	3	1	2	0
	3	6	46.02	6.5189	2	0	0	1	0	0
	7	6	46.02	15.2108	0	2	2	2	1	0
	8	6	46.02	17.3837	0	0	2	3	2	1
	4	6	46.02	8.69187	0	0	0	1	2	1
average				13.7621
Cell 5
	8	6	46.02	17.3837	2	2	0	2	2	0
	6	6	46.02	13.0378	0	0	0	2	3	1
	9	6	46.02	19.5567	0	1	2	2	2	2
	7	6	46.02	15.2108	1	0	2	2	2	0
	6	6	46.02	13.0378	0	0	2	2	1	1
	7	6	46.02	15.2108	2	1	2	1	0	1
average				15.5729
Cell 6
	11	10	76.7	14.3416	0	4	0	3	2	0	2	0	0	0
	4	10	76.7	5.21512	0	2	0	0	1	0	0	0	1	0
	7	10	76.7	9.12647	0	1	1	0	2	0	1	1	1	0
	10	10	76.7	13.0378	2	3	1	0	2	0	0	1	0	1
	7	10	76.7	9.12647	2	1	0	1	0	0	0	2	1	0
	8	10	76.7	10.4302	0	1	2	0	2	2	1	0	0	0
average				10.213
low (2 mM) Glucose
Cell 1
60	6	8	61.36	9.77836	2	0	1	0	2	0	1	0
120	14	8	61.36	22.8162	2	2	2	1	2	2	2	1
180	16	8	61.36	26.0756	3	1	1	3	3	1	1	3
240	10	8	61.36	16.2973	1	1	1	2	0	0	3	2
300	6	8	61.36	9.77836	1	0	1	1	0	3	0	0
360	12	8	61.36	19.5567	2	1	2	1	0	2	2	2
average				17.3837
Cell 2
60	9	6	46.02	19.5567	2	1	1	2	2	1
120	7	6	46.02	15.2108	1	0	3	1	2	0
240	7	6	46.02	15.2108	0	2	2	2	1	0
300	8	6	46.02	17.3837	0	0	2	3	2	1
360	4	6	46.02	8.69187	0	0	0	1	2	1
420	4	6	46.02	8.69187	0	0	0	3	1	0
				14.1243
Cell 3
60	8	8	61.36	13.0378	0	2	0	2	0	2	0	2
120	8	8	61.36	13.0378	1	1	1	1	1	1	1	1
180	16	8	61.36	26.0756	1	3	1	3	1	3	1	3
240	4	8	61.36	6.5189	1	0	1	0	1	0	1	0
300	16	8	61.36	26.0756	2	2	2	2	2	2	2	2
360	4	8	61.36	6.5189	1	0	1	0	1	0	1	0
average				15.2108
Cell 4
60	9	6	46.02	19.5567	1	2	2	1	3	0
120	13	6	46.02	28.2486	3	2	2	2	3	1
180	7	6	46.02	15.2108	0	2	3	0	1	1
240	7	6	46.02	15.2108	2	2	0	1	2	0
300	10	6	46.02	21.7297	4	2	1	2	1	0
360	6	6	46.02	13.0378	2	2	1	0	1	0
average				18.8324
Cell 5
420	5	6	46.02	10.8648	0	3	0	1	0	1
480	6	6	46.02	13.0378	0	2	1	1	1	1
540	3	6	46.02	6.5189	2	1	0	0	0	0
600	4	6	46.02	8.69187	0	1	2	0	1	0
720	4	6	46.02	8.69187	0	0	3	0	1	0
780	8	6	46.02	17.3837	2	2	3	0	0	1
average				10.8648
Cell 6
540	10	8	61.36	16.2973	1	0	2	2	2	2	0	1
600	10	8	61.36	16.2973	0	1	2	2	1	0	3	1
660	10	8	61.36	16.2973	2	1	0	2	2	2	0	1
720	4	8	61.36	6.5189	0	1	1	0	1	0	1	0
780	10	8	61.36	16.2973	2	1	2	0	0	2	2	1
840	4	8	61.36	6.5189	1	0	1	0	0	0	2	0
average				13.0378

## Sheet: Fig 2c
	release events	number of 10x10 squares	analysed surface area	normalized number of events	number of release events/square
			1 10x10 pixel square =	analysed square number	1	2	3	4	5	6	7	8	9	10	11	12	13	14	15	16	17	18	19
each line represents a 1 minute recording			7.67 µm2
Cell 1+2 prep 1, cell 3-6 prep 2, cell 7+8 prep 3
yellow represents the numbers used for statistical testing and generation of the figures
for Cell 1, cell 5 and cell 7 several neighbouring cells were analysed together and treated as one cell for statistical analysis
Cell 1
11 mM glucose	23	36	276.12	8.32971	0	0	0	1	0	1	1	1	0	0	0	0	1	1	0	1	0	1	1	0	1	0	0	0	1	2	0	0	2	0	1	2	0	1	1	3
5 mM glucose	37	36	276.12	13.4	0	0	1	1	0	1	0	1	1	1	0	1	1	2	0	1	0	1	2	1	1	2	0	2	1	3	0	2	0	2	1	1	3	2	0	2
5 mM glucose	41	36	276.12	14.8486	0	0	0	0	0	0	1	0	1	1	1	3	0	3	0	3	3	0	1	2	2	1	0	0	0	3	2	2	4	3	1	0	0	0	1	3
				14.1243
4 mM glucose	40	36	276.12	14.4865	0	1	0	1	0	0	1	0	1	0	1	3	1	0	0	2	3	0	1	1	0	0	0	3	0	3	0	2	2	2	1	0	2	2	4	3
4 mM glucose	37	36	276.12	13.4	0	0	0	1	0	0	1	2	0	2	2	0	2	2	0	1	3	2	2	0	1	0	0	3	0	4	1	2	0	2	0	0	3	0	0	1
				13.9432
3 mM glucose	57	36	276.12	20.6432	1	2	1	0	0	2	2	3	0	0	1	2	0	3	1	2	2	1	3	1	0	1	1	2	1	5	1	3	4	3	0	2	0	0	1	6
3 mM glucose	75	36	276.12	27.1621	0	1	0	1	1	2	1	2	1	0	1	2	3	3	0	2	3	1	3	1	3	2	0	4	3	5	4	4	3	3	2	4	2	2	2	4
3 mM glucose	80	36	276.12	28.9729	2	2	0	2	0	1	2	1	1	1	1	2	3	2	1	1	3	3	3	1	3	0	0	3	3	4	4	5	3	4	4	3	3	3	2	4
				25.5927
2 mM glucose	62	36	276.12	22.454	0	2	0	1	0	2	0	1	0	1	1	1	3	2	1	2	1	1	0	3	2	1	3	2	3	5	2	2	3	3	2	3	3	3	3	0
2 mM glucose	67	36	276.12	24.2648	1	1	0	3	1	2	2	1	1	0	0	3	0	2	1	1	2	2	2	1	2	1	1	2	4	2	3	2	5	1	3	4	3	3	3	2
2 mM glucose	56	36	276.12	20.281	1	1	2	1	1	2	1	1	0	0	0	1	1	0	3	1	1	1	1	4	1	3	2	2	2	5	1	2	3	1	1	2	0	4	2	2
				22.3333
1 mM glucose	60	36	276.12	21.7297	1	1	1	0	0	1	2	1	1	0	3	2	2	2	2	1	2	0	2	3	2	0	3	3	2	3	2	2	1	4	1	2	1	3	2	2
1 mM glucose	74	36	276.12	26.7999	3	2	0	2	2	3	1	2	1	2	1	2	1	2	2	0	1	0	1	3	3	1	2	3	3	3	2	4	1	2	1	5	3	1	5	4
1 mM glucose	60	36	276.12	21.7297	1	1	0	2	1	2	1	2	1	1	1	0	3	1	3	1	0	0	2	3	3	1	3	2	0	3	3	1	2	2	1	2	3	3	3	2
				23.4198
0 mM glucose	31	36	276.12	11.227	0	0	0	0	2	0	0	0	1	1	0	1	0	1	2	0	2	0	2	0	1	0	2	2	2	1	1	0	1	0	3	1	0	2	2	1
0 mM glucose	22	36	276.12	7.96755	0	1	0	1	1	1	1	0	0	1	0	0	0	1	1	0	0	0	0	2	2	1	2	1	1	0	2	0	0	0	0	0	1	1	1	0
0 mM glucose	19	36	276.12	6.88107	0	0	0	0	2	0	0	1	0	1	1	2	0	0	1	0	0	1	0	1	1	0	0	0	0	1	1	1	2	1	1	1	0	0	0	0
				8.69187
Cell 2
11 mM glucose	7	9	69.03	10.1405	1	0	1	1	1	0	2	1	0
5 mM glucose	8	9	69.03	11.5892	1	0	1	2	0	0	2	1	1
5 mM glucose	9	9	69.03	13.0378	2	1	1	4	0	0	1	0	0
				12.3135
4 mM glucose	11	9	69.03	15.9351	3	0	2	2	0	1	2	1	0
4 mM glucose	13	9	69.03	18.8324	4	0	2	2	2	1	1	1	0
				17.3837
3 mM glucose	16	9	69.03	23.1783	3	1	2	2	2	2	1	2	1
3 mM glucose	13	9	69.03	18.8324	3	0	2	1	0	1	2	2	2
3 mM glucose	17	9	69.03	24.627	3	0	2	1	1	3	2	4	1
				22.2126
2 mM glucose	13	9	69.03	18.8324	1	0	0	1	1	4	3	3	0
2 mM glucose	23	9	69.03	33.3188	2	0	4	3	1	3	4	3	3
2 mM glucose	25	9	69.03	36.2161	2	1	4	3	3	3	3	3	3
				29.4558
1 mM glucose	18	9	69.03	26.0756	3	0	3	3	3	1	2	2	1
1 mM glucose	22	9	69.03	31.8702	4	1	2	4	2	2	2	2	3
1 mM glucose	20	9	69.03	28.9729	2	0	1	4	2	1	4	3	3
				28.9729
0 mM glucose	15	9	69.03	21.7297	2	0	3	2	3	2	2	1	0
0 mM glucose	11	9	69.03	15.9351	2	0	2	1	1	0	2	1	2
0 mM glucose	2	9	69.03	2.89729	1	0	0	0	0	1	0	0	0
				13.5207
Cell 3
11 mM glucose	12	13	99.71	12.0349	3	0	0	1	0	0	1	1	1	2	2	1	0
5 mM glucose	12	13	99.71	12.0349	3	0	1	1	0	0	1	1	1	2	1	1	0
5 mM glucose	18	13	99.71	18.0524	3	1	1	2	2	1	2	0	1	0	2	2	1
average				15.0436
4 mM glucose	15	13	99.71	15.0436	4	1	0	0	2	1	2	0	1	0	3	1	0
4 mM glucose	16	13	99.71	16.0465	4	0	2	0	1	0	2	0	1	4	0	2	0
average				15.5451
3 mM glucose	28	13	99.71	28.0814	3	2	2	1	2	2	4	2	2	2	3	3	0
3 mM glucose	23	13	99.71	23.0669	3	2	3	0	2	1	2	2	0	4	2	2	0
average				25.5742
2 mM glucose	23	13	99.71	23.0669	3	4	1	1	2	2	1	1	2	1	2	3	0
2 mM glucose	27	13	99.71	27.0785	3	2	3	2	2	2	3	2	2	3	0	3	0
average				25.0727
1 mM glucose	23	13	99.71	23.0669	3	1	1	3	1	1	1	4	2	0	3	2	1
1 mM glucose	19	13	99.71	19.0553	2	2	1	1	2	1	2	2	1	2	0	3	0
average				21.0611
0 mM glucose	13	13	99.71	13.0378	1	0	2	2	0	0	1	2	1	1	2	1	0
0 mM glucose	4	13	99.71	4.01163	0	0	1	0	0	0	1	0	0	0	1	1	0
				8.52472
Cell 4
11 mM glucose	5	7	53.69	9.31272	1	2	1	0	1	0	0
5 mM glucose	7	7	53.69	13.0378	0	1	2	1	2	1	0
5 mM glucose	8	7	53.69	14.9004	2	1	1	0	3	1	0
average				13.9691
4 mM glucose	6	7	53.69	11.1753	3	1	1	0	1	0	0
4 mM glucose	9	7	53.69	16.7629	3	0	2	1	2	1	0
average				13.9691
3 mM glucose	9	7	53.69	16.7629	3	1	3	1	1	0	0
3 mM glucose	15	7	53.69	27.9382	5	1	2	2	2	3	0
average				22.3505
2 mM glucose	9	7	53.69	16.7629	2	1	2	0	1	3	0
2 mM glucose	13	7	53.69	24.2131	3	3	1	1	2	3	0
average				20.488
1 mM glucose	16	7	53.69	29.8007	3	3	2	2	4	2	0
1 mM glucose	9	7	53.69	16.7629	1	2	2	0	3	1	0
average				23.2818
0 mM glucose	5	7	53.69	9.31272	1	1	1	0	2	0	0
0 mM glucose	2	7	53.69	3.72509	1	0	0	0	0	1	0
average				6.5189
Cell 5
11 mM glucose	16	25	191.75	8.3442	1	0	1	1	1	1	1	0	1	0	1	1	0	0	1	1	1	0	0	1	1	1	1	0	0
5 mM glucose	21	25	191.75	10.9518	1	0	2	0	1	0	1	2	1	1	1	1	0	0	2	1	1	0	0	1	1	1	1	1	1
5 mM glucose	25	25	191.75	13.0378	1	1	0	1	2	1	3	0	1	2	1	0	0	2	3	2	1	1	0	1	1	0	1	0	0
average				11.9948
4 mM glucose	20	25	191.75	10.4302	1	1	2	0	0	2	1	0	2	2	0	0	0	2	3	0	1	0	0	1	1	0	1	0	0
4 mM glucose	32	25	191.75	16.6884	0	2	1	2	2	3	1	1	3	3	1	0	0	2	1	1	1	0	0	1	2	1	1	2	1
average				13.5593
3 mM glucose	54	25	191.75	28.1617	2	2	1	1	3	3	1	3	3	2	2	2	2	2	3	3	3	0	2	2	2	3	3	2	2
3 mM glucose	49	25	191.75	25.5541	2	2	3	2	1	1	1	0	2	2	2	3	2	2	4	1	3	3	2	2	1	3	2	1	2
average				26.8579
2 mM glucose	49	25	191.75	25.5541	1	2	3	3	2	1	0	3	3	0	0	2	1	0	4	2	3	1	2	2	4	3	3	2	2
2 mM glucose	45	25	191.75	23.4681	1	1	3	1	1	1	3	1	4	2	2	2	1	0	3	4	2	1	1	2	2	3	3	0	1
average				24.5111
1 mM glucose	47	25	191.75	24.5111	1	3	2	1	2	2	2	2	4	2	2	2	1	0	2	1	1	3	1	3	3	3	1	1	2
1 mM glucose	41	25	191.75	21.382	1	1	2	3	2	1	2	1	0	1	0	1	1	3	2	1	1	3	1	3	3	3	3	0	2
average				22.9465
0 mM glucose	21	25	191.75	10.9518	0	0	1	2	1	0	2	1	2	1	0	1	0	0	0	1	0	1	0	0	2	3	2	0	1
0 mM glucose	19	25	191.75	9.90874	0	1	1	0	1	1	1	0	0	1	0	2	0	2	0	0	1	0	1	1	0	3	0	0	3
average				10.4302
Cell 6
11 mM glucose	5	12	92.04	5.43242	0	1	0	1	1	0	0	2	0	0	0	0
5 mM glucose	7	12	92.04	7.60539	0	1	0	0	1	1	0	1	0	2	1	0
5 mM glucose	7	12	92.04	7.60539	0	1	1	1	1	2	0	0	1	0	0	0
average				7.60539
4 mM glucose	11	12	92.04	11.9513	0	0	1	1	0	1	0	1	0	3	2	2
4 mM glucose	11	12	92.04	11.9513	1	1	1	1	2	1	1	0	1	2	0	0
average				11.9513
3 mM glucose	15	12	92.04	16.2973	1	2	1	0	2	2	0	1	1	3	2	0
3 mM glucose	13	12	92.04	14.1243	2	2	3	1	2	1	0	0	1	1	0	0
3 mM glucose	22	12	92.04	23.9027	0	2	3	0	2	3	3	4	2	2	1	0
average				18.1081
2 mM glucose	16	12	92.04	17.3837	0	0	2	0	1	2	2	3	3	3	0	0
2 mM glucose	17	12	92.04	18.4702	0	2	2	0	1	4	0	3	3	1	0	1
2 mM glucose	15	12	92.04	16.2973	1	3	2	0	1	1	1	2	1	1	2	0
average				17.3837
1 mM glucose	18	12	92.04	19.5567	1	2	2	0	3	2	0	3	1	2	1	1
1 mM glucose	17	12	92.04	18.4702	0	1	1	2	3	2	3	3	1	1	0	0
1 mM glucose	13	12	92.04	14.1243	0	2	1	1	2	1	0	2	1	1	1	1
average				17.3837
0 mM glucose	12	12	92.04	13.0378	0	1	2	0	2	3	0	1	1	0	1	1
0 mM glucose	7	12	92.04	7.60539	0	0	1	0	0	2	1	1	0	1	0	1
0 mM glucose	2	12	92.04	2.17297	0	0	1	0	0	0	0	0	0	1	0	0
average				7.60539
Cell 7
11 mM glucose	15	20	153.4	9.77836	0	0	1	1	2	1	0	0	1	0	1	0	1	0	2	1	1	2	1	0
5 mM glucose	17	20	153.4	11.0821	1	1	1	0	1	1	2	1	0	0	0	1	1	1	1	1	1	1	1	1
5 mM glucose	16	20	153.4	10.4302	0	0	0	2	2	1	1	0	1	0	2	0	0	0	2	1	1	1	1	1
average				10.7562
4 mM glucose	12	20	153.4	7.82269	1	1	1	0	1	2	1	0	0	0	0	1	1	0	1	0	1	1	0	0
4 mM glucose	16	20	153.4	10.4302	1	1	1	0	3	1	0	0	2	0	0	0	2	3	1	0	1	0	0	0
average				9.12647
3 mM glucose	27	20	153.4	17.601	2	1	1	1	2	2	2	0	2	1	0	1	2	3	1	0	2	0	2	2
3 mM glucose	29	20	153.4	18.9048	2	1	0	2	2	1	1	2	2	0	2	0	3	1	3	1	2	1	2	1
3 mM glucose	27	20	153.4	17.601	1	0	0	0	4	1	2	1	0	0	3	0	3	0	1	1	4	1	2	3
average				18.0356
2 mM glucose	39	20	153.4	25.4237	3	1	1	0	2	1	2	2	1	0	1	2	4	3	2	3	3	3	2	3
2 mM glucose	29	20	153.4	18.9048	2	0	0	1	1	0	0	3	2	0	2	0	3	2	2	2	3	1	2	3
2 mM glucose	28	20	153.4	18.2529	2	0	1	0	4	3	0	3	2	0	1	0	0	1	2	1	3	1	2	2
average				20.8605
1 mM glucose	26	20	153.4	16.9492	0	1	0	1	2	2	0	3	1	0	1	0	1	1	2	3	3	1	2	2
1 mM glucose	39	20	153.4	25.4237	22	0	0	1	1	2	1	0	0	0	2	0	1	1	2	1	2	1	0	2
1 mM glucose	25	20	153.4	16.2973	1	0	1	2	3	0	0	2	1	0	2	0	3	1	2	2	1	1	2	1
average				19.5567
0 mM glucose	15	20	153.4	9.77836	0	1	0	0	2	1	0	1	0	0	3	0	0	1	2	1	1	0	1	1
0 mM glucose	7	20	153.4	4.56323	1	0	0	1	1	1	0	0	0	0	1	0	0	0	0	1	1	0	0	0
0 mM glucose	8	20	153.4	5.21512	0	0	1	0	1	1	0	1	0	0	0	1	0	0	0	0	1	0	1	1
average				6.5189
Cell 8
11 mM glucose	8	11	84.37	9.48204	0	1	0	1	1	1	1	0	1	1	1
5 mM glucose	10	11	84.37	11.8526	0	1	1	2	1	2	1	1	1	0	0
5 mM glucose	6	11	84.37	7.11153	0	1	1	0	0	2	0	0	1	1	0
average				9.48204
4 mM glucose	6	11	84.37	7.11153	0	2	0	1	0	1	1	0	0	0	1
4 mM glucose	9	11	84.37	10.6673	0	1	1	2	2	0	0	1	0	1	1
average				8.88942
3 mM glucose	22	11	84.37	26.0756	1	2	2	0	2	0	2	3	3	4	3
3 mM glucose	22	11	84.37	26.0756	2	3	2	1	2	2	2	2	1	3	2
3 mM glucose	22	11	84.37	26.0756	4	1	2	1	2	2	2	2	1	3	2
average				26.0756
2 mM glucose	21	11	84.37	24.8904	3	3	0	0	3	3	2	1	2	3	1
2 mM glucose	27	11	84.37	32.0019	4	2	2	2	2	3	1	2	2	3	4
2 mM glucose	21	11	84.37	24.8904	2	2	2	1	2	3	2	2	2	3	0
average				27.2609
1 mM glucose	22	11	84.37	26.0756	5	2	1	2	1	1	2	1	3	3	1
1 mM glucose	17	11	84.37	20.1493	1	2	1	1	0	2	3	1	3	3	0
1 mM glucose	19	11	84.37	22.5199	3	1	2	2	0	2	1	2	3	3	0
average				22.9149
0 mM glucose	8	11	84.37	9.48204	1	1	1	1	0	1	0	0	1	1	1
0 mM glucose	7	11	84.37	8.29679	0	1	1	1	0	1	1	0	1	1	0
0 mM glucose	6	11	84.37	7.11153	1	0	1	1	0	0	1	1	0	1	0
average				8.29679

## Sheet: Fig 3a
	release events	number of 10x10 squares	analysed surface area	normalized number of events	number of release events/square
analysed square number			1 10x10 pixel square =		1	2	3	4	5	6	7	8	9	10	11	12	13	14	15	16	17	18	19
			7.67 µm2
each line represents a 1 minute recording
Cell 1+2 prep 1, cell 3+4 prep 2, cell 5+6 prep 3
yellow represents the numbers used for statistical testing and generation of the figures
Cell 1
4 mM glucose	10	13	99.71	10.0291	0	0	0	0	2	3	2	1	1	0	0	1	0
4 mM glucose	10	13	99.71	10.0291	0	2	1	0	1	0	1	1	3	0	0	0	1
4 mM glucose	15	13	99.71	15.0436	1	0	1	1	1	2	3	2	2	1	1	0	0
average for this condition				11.7006
4 mM + 10mM mannoheptulose	11	13	99.71	11.032	0	0	3	1	1	0	1	1	1	2	0	0	1
4 mM + 10mM mannoheptulose	15	13	99.71	15.0436	2	0	0	1	1	3	1	2	0	3	0	1	1
4 mM + 10mM mannoheptulose	14	13	99.71	14.0407	2	1	1	2	3	1	0	2	0	1	0	0	1
average for this condition				13.3721
3 mM glucose	27	13	99.71	27.0785	1	0	1	2	4	3	0	4	4	3	1	2	2
3 mM glucose	24	13	99.71	24.0698	2	2	2	1	3	2	3	1	2	1	1	1	3
average for this condition				25.5742
Cell 2
4 mM glucose	11	11	84.37	13.0378	0	1	1	3	0	3	0	1	1	1	0
4 mM glucose	12	11	84.37	14.2231	0	0	4	1	0	3	2	0	0	1	1
4 mM glucose	9	11	84.37	10.6673	0	0	0	2	0	0	3	1	1	2	0
average for this condition				12.6427
4 mM + 10mM mannoheptulose	15	11	84.37	17.7788	1	0	1	3	3	1	2	0	0	4	0
4 mM + 10mM mannoheptulose	10	11	84.37	11.8526	0	0	0	2	1	2	3	1	0	0	1
4 mM + 10mM mannoheptulose	10	11	84.37	11.8526	1	0	1	0	0	2	3	0	0	2	1
average for this condition				13.828
3 mM glucose	12	11	84.37	14.2231	2	1	0	1	0	3	2	1	2	0	0
3 mM glucose	23	11	84.37	27.2609	2	1	0	2	3	3	3	2	1	3	3
average for this condition				20.742
Cell 3
4 mM glucose	2	6	46.02	4.34594	1	0	1	0	0	0
4 mM glucose	3	6	46.02	6.5189	1	0	0	1	1	0
4 mM glucose	7	6	46.02	15.2108	0	2	2	1	1	1
average for this condition				8.69187
4 mM + 10mM mannoheptulose	5	6	46.02	10.8648	1	1	0	1	2	0
4 mM + 10mM mannoheptulose	6	6	46.02	13.0378	1	1	1	1	2	0
4 mM + 10mM mannoheptulose	6	6	46.02	13.0378	0	1	1	1	2	1
4 mM + 10mM mannoheptulose	4	6	46.02	8.69187	0	1	1	0	1	1
average for this condition				11.5892
3 mM glucose	17	6	46.02	36.9405	1	3	6	2	3	2
3 mM glucose	14	6	46.02	30.4216	3	3	3	2	2	1
average for this condition				26.3171
Cell 4
4 mM glucose	8	8	61.36	13.0378	0	2	0	1	3	1	0	1
4 mM glucose	3	8	61.36	4.88918	0	1	1	0	1	0	0	0
4 mM glucose	9	8	61.36	14.6675	0	0	1	1	3	3	1	0
average for this condition				10.8648
4 mM + 10mM mannoheptulose	5	8	61.36	8.14863	0	0	1	3	1	0	0	0
4 mM + 10mM mannoheptulose	4	8	61.36	6.5189	0	1	0	2	1	0	0	0
4 mM + 10mM mannoheptulose	7	8	61.36	11.4081	0	0	1	1	1	1	1	2
average for this condition				8.69187
2 analysable minutes @	12	8	61.36	19.5567	0	0	4	2	2	1	2	1
3 mM glucose	13	8	61.36	21.1864	1	2	1	2	2	1	3	1
3 mM glucose
average for this condition				20.3716
Cell 5
4 mM glucose	4	8	61.36	6.5189	0	1	0	1	0	2	0	0
4 mM glucose	10	8	61.36	16.2973	0	1	0	0	2	3	4	0
4 mM glucose	8	8	61.36	13.0378	0	2	1	2	1	1	1	0
average for this condition				11.9513
4 mM + 10mM mannoheptulose	10	8	61.36	16.2973	0	0	1	4	1	2	2	0
4 mM + 10mM mannoheptulose	9	8	61.36	14.6675	2	2	0	2	1	1	1	0
4 mM + 10mM mannoheptulose	8	8	61.36	13.0378	1	2	2	1	1	0	1	0
average for this condition				14.6675
3 mM glucose	14	8	61.36	22.8162	4	1	2	4	1	0	2	0
3 mM glucose	11	8	61.36	17.927	2	1	2	1	1	2	2	0
average for this condition				20.3716
Cell 6
4 mM glucose	9	10	76.7	11.734	0	1	0	2	2	1	1	0	1	1
4 mM glucose	13	10	76.7	16.9492	0	1	1	2	1	3	1	1	2	1
4 mM glucose	6	10	76.7	7.82269	1	0	0	3	0	0	0	0	2	0
average for this condition				12.1686
4 mM + 10mM mannoheptulose	11	10	76.7	14.3416	1	0	1	2	1	2	0	1	2	1
4 mM + 10mM mannoheptulose	11	10	76.7	14.3416	0	1	1	1	1	3	0	2	1	1
4 mM + 10mM mannoheptulose	7	10	76.7	9.12647	0	0	3	0	0	0	1	2	0	1
average for this condition				12.6032
3 mM glucose	20	10	76.7	26.0756	2	0	1	3	4	3	0	3	1	3
3 mM glucose	24	10	76.7	31.2907	2	2	1	2	6	3	3	2	0	3
average for this condition				28.6832

## Sheet: Fig 3b 
	release events	number of 10x10 squares	analysed surface area	normalized number of events	number of release events/square
analysed square number			1 10x10 pixel square =		1	2	3	4	5	6	7	8	9	10	11	12	13	14	15	16	17	18	19
			7.67 µm2
each line represents a 1 minute recording
Cell 1-3 prep 1, cell 4+5 prep 2, cell 6+7 prep 3
yellow represents the numbers used for statistical testing and generation of the figures
Cell 1
4 mM glucose	9	12	92.04	9.77836	1	0	0	0	2	2	1	0	0	2	0	1
4 mM glucose	8	12	92.04	8.69187	2	0	1	1	1	0	0	1	0	0	2	0
4 mM glucose	12	12	92.04	13.0378	0	1	0	0	0	3	3	0	1	0	3	1
average for this condition				10.5027
4 mM + 10mM Deoxyglucose	24	12	92.04	26.0756	0	1	1	7	1	2	1	1	2	2	3	3
4 mM + 10mM Deoxyglucose	21	12	92.04	22.8162	3	1	1	2	0	2	2	2	2	2	2	2
4 mM + 10mM Deoxyglucose	20	12	92.04	21.7297	1	2	1	3	1	4	1	1	3	3	0	0
average for this condition				23.5405
3 mM glucose	18	12	92.04	19.5567	1	2	0	2	2	3	2	1	0	2	2	1
3 mM glucose	16	12	92.04	17.3837	1	1	3	0	1	3	0	1	1	1	2	2
average for this condition				18.4702
Cell 2
4 mM glucose	12	13	99.71	12.0349	1	1	1	2	1	1	2	0	0	0	2	0	1
4 mM glucose	13	13	99.71	13.0378	0	0	0	1	3	2	1	0	3	0	0	1	2
4 mM glucose	8	13	99.71	8.02327	0	0	1	0	2	2	1	0	1	0	1	0	0
average for this condition				11.032
4 mM + 10mM Deoxyglucose	22	13	99.71	22.064	1	4	1	0	3	3	1	0	1	3	1	3	1
4 mM + 10mM Deoxyglucose	23	13	99.71	23.0669	2	2	2	3	2	2	2	2	1	2	1	1	1
4 mM + 10mM Deoxyglucose	19	13	99.71	19.0553	1	0	0	3	1	2	2	2	3	2	1	2	0
average for this condition				21.3954
3 mM glucose	20	13	99.71	20.0582	0	1	1	1	2	0	1	2	2	1	2	3	4
3 mM glucose	22	13	99.71	22.064	1	1	1	3	3	2	2	0	1	3	1	2	2
average for this condition				21.0611
Cell 3
4 mM glucose	11	9	69.03	15.9351	1	1	0	1	1	1	3	2	1
4 mM glucose	7	9	69.03	10.1405	0	0	0	2	1	1	1	1	1
4 mM glucose	7	9	69.03	10.1405	1	0	0	0	3	0	0	2	1
average for this condition				12.072
4 mM + 10mM Deoxyglucose	10	9	69.03	14.4865	2	2	1	0	3	1	0	1	0
4 mM + 10mM Deoxyglucose	14	9	69.03	20.281	2	0	0	1	3	1	3	3	1
4 mM + 10mM Deoxyglucose	18	9	69.03	26.0756	0	2	0	3	3	3	3	2	2
4 mM + 10mM Deoxyglucose	23	9	69.03	33.3188	1	2	0	3	2	4	6	2	3
average for this condition				23.5405
3 mM glucose	16	9	69.03	23.1783	3	2	0	3	2	0	1	3	2
3 mM glucose	16	9	69.03	23.1783	2	0	2	1	3	2	1	3	2
average for this condition				23.1783
Cell 4
4 mM glucose	12	12	92.04	13.0378	1	1	0	1	2	1	1	0	0	1	2	2
4 mM glucose	14	12	92.04	15.2108	0	0	3	0	2	1	3	0	0	1	1	3
4 mM glucose	11	12	92.04	11.9513	1	1	1	1	2	1	0	0	0	2	2	0
average for this condition				13.4
4 mM + 10mM Deoxyglucose	21	12	92.04	22.8162	3	2	4	1	2	1	1	0	0	3	1	3
4 mM + 10mM Deoxyglucose	25	12	92.04	27.1621	1	2	2	3	2	2	1	2	2	3	4	1
4 mM + 10mM Deoxyglucose	26	12	92.04	28.2486	2	1	1	3	2	2	1	3	3	3	3	2
average for this condition				26.0756
3 mM glucose	19	12	92.04	20.6432	1	2	1	1	4	2	2	1	1	2	0	2
3 mM glucose	22	12	92.04	23.9027	3	2	0	3	3	1	1	1	2	3	0	3
average for this condition				22.2729
Cell 5
4 mM glucose	16	15	115.05	13.907	1	1	0	1	1	1	2	1	4	0	2	1	1	0	0
4 mM glucose	21	15	115.05	18.2529	1	1	1	2	3	1	1	0	3	2	3	1	1	0	1
4 mM glucose	15	15	115.05	13.0378	1	1	1	0	2	1	1	2	1	0	0	3	1	0	1
average for this condition				15.0659
4 mM + 10mM Deoxyglucose	32	15	115.05	27.814	3	1	1	3	3	3	3	1	2	2	3	1	3	1	2
4 mM + 10mM Deoxyglucose	28	15	115.05	24.3372	2	2	2	1	1	1	3	2	3	2	1	3	2	3	0
4 mM + 10mM Deoxyglucose	32	15	115.05	27.814	4	2	3	3	1	2	4	2	3	1	2	1	2	2	0
average for this condition				26.6551
3 mM glucose	28	15	115.05	24.3372	0	1	1	6	2	4	3	4	2	2	1	0	1	1	0
3 mM glucose	40	15	115.05	34.7675	3	3	3	2	1	3	3	4	2	3	1	3	3	3	3
3 mM glucose	26	15	115.05	22.5989	2	2	1	2	1	1	2	3	0	1	2	2	0	4	3
average for this condition				27.2345
Cell 6
4 mM glucose	8	9	69.03	11.5892	0	0	3	1	1	0	2	0	1
4 mM glucose	6	9	69.03	8.69187	1	1	1	1	1	0	1	0	0
4 mM glucose	11	9	69.03	15.9351	0	0	2	2	2	1	2	1	1
average for this condition				12.072
4 mM + 10mM Deoxyglucose	19	9	69.03	27.5243	1	1	1	4	2	2	1	3	4
4 mM + 10mM Deoxyglucose	20	9	69.03	28.9729	1	1	3	4	2	1	3	1	4
4 mM + 10mM Deoxyglucose	15	9	69.03	21.7297	0	4	2	3	2	0	1	0	3
average for this condition				26.0756
3 mM glucose	14	9	69.03	20.281	1	3	1	3	2	0	1	0	3
3 mM glucose	18	9	69.03	26.0756	1	3	1	3	1	3	2	1	3
3 mM glucose	16	9	69.03	23.1783	1	2	0	2	2	2	3	1	3
average for this condition				23.1783
Cell 7
4 mM glucose	8	9	69.03	11.5892	2	1	0	1	0	0	1	0	3
4 mM glucose	7	9	69.03	10.1405	0	1	0	2	2	2	0	0	0
4 mM glucose	12	9	69.03	17.3837	3	2	0	0	1	2	1	1	2
average for this condition				13.0378
4 mM + 10mM Deoxyglucose	17	9	69.03	24.627	2	2	0	3	3	3	3	1	0
4 mM + 10mM Deoxyglucose	16	9	69.03	23.1783	2	2	2	2	3	2	1	1	1
4 mM + 10mM Deoxyglucose	17	9	69.03	24.627	2	2	1	1	3	2	3	1	2
average for this condition				24.1441
3 mM glucose	15	9	69.03	21.7297	3	2	1	0	2	2	3	1	1
3 mM glucose	21	9	69.03	30.4216	4	2	3	3	2	2	1	3	1
3 mM glucose	16	9	69.03	23.1783	2	1	1	2	2	3	1	2	2
average for this condition				25.1099

## Sheet: Fig 3c
	release events	number of 10x10 squares	analysed surface area	normalized number of events	number of release events/square
			1 10x10 pixel square =	analysed square number	1	2	3	4	5	6	7	8	9	10	11	12	13	14	15	16	17	18	19
			7.67 µm2
each line represents a 1 minute recording
Cell 1+2 prep 1, cell 3 prep 2, cell 4+5 prep 3
yellow represents the numbers used for statistical testing and generation of the figures
Cell 1
4 mM glucose	19	25	191.75	9.90874	1	1	0	0	1	1	1	1	1	1	0	0	1	1	1	1	0	0	2	1	0	1	1	1	1
4 mM glucose	21	25	191.75	10.9518	0	0	0	2	0	0	0	2	1	2	1	2	1	0	3	0	0	0	0	2	2	2	1	0	0
4 mM glucose	18	25	191.75	9.38722	0	0	1	0	1	1	0	0	1	3	0	0	2	0	2	1	1	0	1	0	0	1	2	1	0
average for this condition				10.0826
4 mM + 10mM 5-Thioglucose	29	25	191.75	15.1239	1	1	0	1	0	1	2	0	2	2	0	2	1	1	1	1	2	2	3	2	1	0	0	3	0
4 mM + 10mM 5-Thioglucose	44	25	191.75	22.9465	2	1	1	2	2	2	0	0	3	2	1	1	2	2	3	1	2	3	2	2	1	1	3	1	4
4 mM + 10mM 5-Thioglucose	43	25	191.75	22.425	0	0	1	2	2	2	2	3	2	1	0	1	3	3	2	4	1	0	1	2	3	1	1	4	2
4 mM + 10mM 5-Thioglucose	44	25	191.75	22.9465	1	1	0	0	2	1	1	1	3	0	1	1	1	1	3	4	0	2	1	4	2	5	3	1	5
average for this condition				20.8605
2 analysable minutes @	39	25	191.75	20.339	1	2	0	2	2	2	2	0	3	2	2	0	3	2	2	2	0	3	2	2	1	2	2	0	0
3 mM glucose	45	25	191.75	23.4681	2	0	1	1	0	1	1	2	1	1	2	1	2	3	3	2	2	1	3	0	2	5	3	3	3
average for this condition				21.9035
Cell 2
4 mM glucose	16	16	122.72	13.0378	1	1	0	2	3	1	0	1	0	1	1	1	1	1	1	1
4 mM glucose	16	16	122.72	13.0378	0	1	1	2	2	2	0	1	0	0	1	0	3	2	1	0
4 mM glucose	12	16	122.72	9.77836	1	0	1	0	3	0	1	0	1	0	1	1	2	1	0	0
average for this condition				11.9513
4 mM + 10mM 5-Thioglucose	24	16	122.72	19.5567	1	2	2	2	2	1	1	1	0	2	3	2	1	2	2	0
4 mM + 10mM 5-Thioglucose	22	16	122.72	17.927	0	0	1	2	1	2	2	0	1	2	0	3	3	0	3	2
4 mM + 10mM 5-Thioglucose	27	16	122.72	22.0013	2	2	1	2	2	2	3	0	0	2	3	3	1	2	1	1
average for this condition				19.8283
3 mM glucose	24	16	122.72	19.5567	0	1	2	2	3	0	2	2	1	2	1	0	2	2	3	1
3 mM glucose	24	16	122.72	19.5567	1	1	2	2	2	2	1	1	1	1	1	0	2	4	1	2
average for this condition				19.5567
Cell 3
4 mM glucose	13	16	122.72	10.5932	0	2	2	0	3	0	1	0	0	0	0	1	0	2	1	1
4 mM glucose	13	14	107.38	12.1065	1	1	0	1	1	2	0	0	0	1	1	2	1	2
4 mM glucose	13	14	107.38	12.1065	1	2	1	0	2	0	0	0	0	0	2	0	3	2
average for this condition				11.6021
4 mM + 10mM 5-Thioglucose	27	14	107.38	25.1443	1	3	0	2	2	2	2	1	2	2	2	2	4	2
4 mM + 10mM 5-Thioglucose	26	14	107.38	24.2131	3	1	3	2	0	2	2	2	1	1	2	3	3	1
4 mM + 10mM 5-Thioglucose	29	14	107.38	27.0069	2	2	3	2	1	1	4	0	2	1	3	2	4	2
average for this condition				25.4548
3 mM glucose	23	14	107.38	21.4193	1	3	1	2	2	1	1	1	2	4	1	2	1	1
3 mM glucose	20	14	107.38	18.6254	3	3	2	0	0	0	2	0	2	3	1	2	1	1
3 mM glucose	19	14	107.38	17.6942	2	1	2	1	1	0	2	1	2	2	1	2	1	1
average for this condition				19.2463
Cell 4
4 mM glucose	6	9	69.03	8.69187	1	0	1	1	1	1	1	0	0
4 mM glucose	5	9	69.03	7.24323	1	0	1	0	0	2	0	0	1
average for this condition				7.96755
4 mM + 10mM 5-Thioglucose	14	9	69.03	20.281	1	3	2	2	2	1	2	1	0
4 mM + 10mM 5-Thioglucose	13	9	69.03	18.8324	1	3	2	2	2	1	0	1	1
average for this condition				19.5567
3 mM glucose	16	9	69.03	23.1783	1	1	1	2	2	1	1	4	3
3 mM glucose	15	9	69.03	21.7297	1	1	1	2	2	3	2	2	1
average for this condition				22.454
Cell 5
4 mM glucose	6	9	69.03	8.69187	1	0	1	1	1	0	1	0	1
4 mM glucose	7	9	69.03	10.1405	1	0	2	0	2	1	0	1	0
average for this condition				9.4162
4 mM + 10mM 5-Thioglucose	14	9	69.03	20.281	2	0	3	1	1	3	2	1	1
4 mM + 10mM 5-Thioglucose	18	9	69.03	26.0756	2	2	2	1	2	3	2	1	3
average for this condition				23.1783
3 mM glucose	15	9	69.03	21.7297	1	2	2	1	2	3	2	1	1
3 mM glucose	17	9	69.03	24.627	1	1	2	1	3	2	3	4	0
average for this condition				23.1783

## Sheet: Fig 3d
	release events	number of 10x10 squares	analysed surface area	normalized number of events	number of release events/square
			1 10x10 pixel square =	analysed square number	1	2	3	4	5	6	7	8	9	10	11	12	13	14	15	16	17	18	19
			7.67 µm2
each line represents a 1 minute recording
yellow represents the numbers used for statistical testing and generation of the figures
Experiments @ 3mM glucose
Cells 1-4 prep 1, cells 5-7 prep 2, cells 8-11 prep 3
Cell 1
3 mM glucose	10	10	76.7	13.0378	1	1	0	1	1	2	1	0	1	2
3 mM glucose	16	10	76.7	20.8605	1	2	2	2	0	2	2	1	2	2
3 mM glucose	12	10	76.7	15.6454	1	1	0	1	2	1	1	0	2	3
3 mM glucose	10	10	76.7	13.0378	1	0	0	0	1	1	1	1	2	3
average for this condition				15.6454
3 mM glucose + 0.1 µM RO	11	10	76.7	14.3416	1	1	1	2	1	2	2	0	1	0
3 mM glucose + 0.1 µM RO	6	10	76.7	7.82269	1	0	0	1	1	0	0	0	1	2
average for this condition				11.0821
3 mM glucose + 1 µM RO	4	10	76.7	5.21512	1	0	0	0	0	1	1	1	0	0
3 mM glucose + 1 µM RO	8	10	76.7	10.4302	2	1	0	0	2	0	1	0	0	2
average for this condition				7.82269
3 mM glucose + 10 µM RO	4	10	76.7	5.21512	0	1	1	0	0	1	0	0	0	1
3 mM glucose + 10 µM RO	2	10	76.7	2.60756	0	0	0	0	0	1	0	0	0	1
3 mM glucose + 10 µM RO	7	10	76.7	9.12647	1	1	1	1	0	1	1	0	0	1
average for this condition				5.64972
Cell 2
3 mM glucose	26	11	84.37	30.8166	4	2	1	2	2	4	3	3	2	1	2
3 mM glucose	16	11	84.37	18.9641	3	1	2	0	1	3	2	1	1	1	1
3 mM glucose	18	11	84.37	21.3346	2	2	1	0	2	2	2	2	2	1	2
3 mM glucose	17	11	84.37	20.1493	1	1	1	2	1	2	1	3	2	1	2
average for this condition				22.8162
3 mM glucose + 0.1 µM RO	7	11	84.37	8.29679	1	1	0	1	0	0	1	1	1	1	0
3 mM glucose + 0.1 µM RO	6	11	84.37	7.11153	0	0	1	0	1	0	0	2	1	0	1
average for this condition				7.70416
3 mM glucose + 1 µM RO	9	11	84.37	10.6673	1	1	0	1	2	0	1	2	1	0	0
3 mM glucose + 1 µM RO	11	11	84.37	13.0378	1	1	0	2	1	1	1	1	2	0	1
average for this condition				11.8526
3 mM glucose + 10 µM RO	3	11	84.37	3.55577	1	0	0	0	0	1	0	1	0	0	0
3 mM glucose + 10 µM RO	4	11	84.37	4.74102	1	0	0	1	0	0	0	2	0	0	0
average for this condition				4.14839
Cell 3
3 mM glucose	14	7	53.69	26.0756	3	3	3	2	1	0	2
3 mM glucose	13	7	53.69	24.2131	3	0	3	3	2	1	1
3 mM glucose	11	7	53.69	20.488	2	3	0	1	1	2	2
3 mM glucose	10	7	53.69	18.6254	1	0	3	1	2	2	1
3 mM glucose	11	7	53.69	20.488	0	0	4	1	2	3	1
average for this condition				21.978
3 mM glucose + 0.1 µM RO	5	7	53.69	9.31272	0	1	0	1	1	2	0
3 mM glucose + 0.1 µM RO	6	7	53.69	11.1753	0	2	0	1	1	1	1
average for this condition				10.244
3 mM glucose + 1 µM RO	4	7	53.69	7.45018	2	0	0	0	0	1	1
3 mM glucose + 1 µM RO	7	7	53.69	13.0378	2	0	1	0	1	1	2
average for this condition				10.244
3 mM glucose + 10 µM RO	5	7	53.69	9.31272	0	1	1	0	0	1	2
3 mM glucose + 10 µM RO	6	7	53.69	11.1753	0	1	1	0	1	2	1
average for this condition				10.244
Cell 4
3 mM glucose	43	20	153.4	28.0313	2	2	3	1	1	2	3	2	2	2	3	2	1	2	2	3	2	3	2	3
3 mM glucose	29	20	153.4	18.9048	1	3	2	1	0	1	1	1	0	2	2	2	1	0	2	2	3	3	0	2
3 mM glucose	36	20	153.4	23.4681	3	1	1	3	2	2	2	3	1	1	1	1	1	3	1	1	1	2	3	3
3 mM glucose	34	20	153.4	22.1643	2	1	2	3	2	1	1	2	1	2	0	0	1	2	2	2	3	2	2	3
average for this condition				23.1421
3 mM glucose + 0.1 µM RO	16	20	153.4	10.4302	0	0	2	0	0	0	1	1	1	2	1	1	1	1	0	1	1	1	1	1
3 mM glucose + 0.1 µM RO	13	20	153.4	8.47458	0	1	0	1	1	1	0	1	0	2	1	0	1	0	0	0	1	1	1	1
average for this condition				9.45241
3 mM glucose + 1 µM RO	13	20	153.4	8.47458	0	1	1	1	1	0	0	2	0	1	1	1	0	0	0	1	1	1	0	1
3 mM glucose + 1 µM RO	14	20	153.4	9.12647	1	1	1	0	1	0	2	1	0	1	0	1	0	1	0	1	1	1	0	1
average for this condition				8.80052
3 mM glucose + 10 µM RO	12	20	153.4	7.82269	1	0	1	1	1	1	0	1	0	0	0	1	0	0	1	0	2	0	1	1
3 mM glucose + 10 µM RO	22	20	153.4	14.3416	1	1	2	2	1	1	1	2	0	0	1	1	2	2	1	0	1	1	1	1
3 mM glucose + 10 µM RO	9	20	153.4	5.86701	1	1	0	1	2	0	0	0	1	0	0	0	0	0	1	1	0	0	1	0
average for this condition				9.34376
Cell 5
3 mM glucose	14	6	46.02	30.4216	4	0	2	2	3	3
3 mM glucose	14	6	46.02	30.4216	5	2	1	2	3	1
3 mM glucose	14	6	46.02	30.4216	4	1	3	1	2	3
3 mM glucose	9	6	46.02	19.5567	3	3	0	0	2	1
average for this condition				27.7053
3 mM glucose + 0.1 µM RO	3	6	46.02	6.5189	1	0	0	1	0	1
3 mM glucose + 0.1 µM RO	2	6	46.02	4.34594	0	0	2	0	0	0
3 mM glucose + 0.1 µM RO	3	6	46.02	6.5189	1	1	1	0	0	0
average for this condition				5.79458
3 mM glucose + 1 µM RO	2	6	46.02	4.34594	0	1	0	1	0	0
3 mM glucose + 1 µM RO	3	6	46.02	6.5189	1	0	1	0	1	0
3 mM glucose + 1 µM RO	5	6	46.02	10.8648	1	0	2	0	0	2
average for this condition				7.24323
3 mM glucose + 10 µM RO	1	6	46.02	2.17297	0	0	0	0	0	1
3 mM glucose + 10 µM RO	5	6	46.02	10.8648	1	0	0	1	2	1
				6.5189
Cell 6
3 mM glucose	21	14	107.38	19.5567	1	1	0	1	0	2	1	3	3	1	1	2	2	3
3 mM glucose	16	14	107.38	14.9004	2	1	0	0	2	1	1	2	1	1	1	1	2	1
3 mM glucose	19	14	107.38	17.6942	2	1	1	1	1	3	1	1	1	1	1	1	3	1
3 mM glucose	15	14	107.38	13.9691	2	1	1	1	1	1	1	1	1	1	1	1	1	1
average for this condition				16.5301
3 mM glucose + 0.1 µM RO	11	14	107.38	10.244	2	0	0	0	0	0	0	1	0	3	1	2	1	1
3 mM glucose + 0.1 µM RO	7	14	107.38	6.5189	1	0	1	0	1	0	0	2	0	0	0	2	0	0
average for this condition				8.38145
3 mM glucose + 1 µM RO	12	14	107.38	11.1753	1	0	2	1	1	1	0	1	1	0	1	2	0	1
3 mM glucose + 1 µM RO	12	14	107.38	11.1753	0	1	0	1	0	1	1	2	2	1	0	3	0	0
average for this condition				11.1753
3 mM glucose + 1 µM RO	9	14	107.38	8.38145	1	0	0	1	1	1	1	0	1	2	0	0	0	1
3 mM glucose + 10 µM RO	19	14	107.38	17.6942	2	2	2	4	0	0	0	0	0	3	0	3	1	2
average for this condition				13.0378
Cell 7
3 mM glucose	20	11	84.37	23.7051	2	4	2	0	0	3	2	2	3	2	0
3 mM glucose	22	11	84.37	26.0756	2	2	2	2	2	2	1	4	2	2	1
3 mM glucose	18	11	84.37	21.3346	3	1	1	1	3	3	1	1	2	1	1
3 mM glucose	11	11	84.37	13.0378	1	1	1	1	1	1	1	1	1	1	1
3 mM glucose	15	11	84.37	17.7788	2	1	1	1	1	1	1	2	2	2	1
average for this condition				20.3864
3 mM glucose + 0.1 µM RO	9	11	84.37	10.6673	1	2	0	1	1	1	1	2	0	0	0
3 mM glucose + 0.1 µM RO	10	11	84.37	11.8526	2	2	1	1	1	1	0	0	0	2	0
average for this condition				11.2599
3 mM glucose + 1 µM RO	7	11	84.37	8.29679	2	0	0	0	1	0	2	0	0	2	0
3 mM glucose + 1 µM RO	11	11	84.37	13.0378	1	1	2	1	1	0	0	2	1	2	0
average for this condition				10.6673
3 mM glucose + 10 µM RO	6	11	84.37	7.11153	1	2	0	2	0	0	0	1	0	0	0
3 mM glucose + 10 µM RO	8	11	84.37	9.48204	1	0	1	0	2	0	1	2	1	0	0
3 mM glucose + 10 µM RO	5	11	84.37	5.92628	2	0	0	1	0	0	0	0	0	1	1
average for this condition				7.50662
Cell 8
3 mM glucose	26	14	107.38	24.2131	0	1	1	1	3	1	1	0	3	3	3	3	3	3
3 mM glucose	38	14	107.38	35.3883	2	3	2	1	3	1	3	2	3	2	5	5	3	3
3 mM glucose	22	14	107.38	20.488	1	2	1	0	1	1	0	4	1	2	2	2	2	3
3 mM glucose	20	14	107.38	18.6254	0	0	1	0	1	2	2	1	1	3	2	2	3	2
3 mM glucose	20	14	107.38	18.6254	1	1	1	1	1	1	1	1	2	2	2	2	2	2
average for this condition				23.4681
3 mM glucose + 0.1 µM RO	13	14	107.38	12.1065	2	0	1	0	0	1	0	1	1	1	3	3	0	0
3 mM glucose + 0.1 µM RO	14	14	107.38	13.0378	2	2	3	0	0	1	1	1	1	1	1	1	0	0
average for this condition				12.5722
3 mM glucose + 1 µM RO	6	14	107.38	5.58763	0	1	0	0	0	0	0	1	2	0	1	0	1	0
3 mM glucose + 1 µM RO	11	14	107.38	10.244	0	1	0	0	0	0	1	2	1	0	2	1	1	2
average for this condition				7.91581
3 mM glucose + 10 µM RO	8	14	107.38	7.45018	1	1	0	0	2	0	0	0	1	0	0	0	1	2
3 mM glucose + 10 µM RO	15	14	107.38	13.9691	1	0	1	2	0	0	2	4	1	1	0	1	1	1
average for this condition				10.7096
Cell 9
3 mM glucose	23	10	76.7	29.987	1	3	3	0	4	2	3	2	2	3
3 mM glucose	25	10	76.7	32.5945	3	3	2	2	3	1	3	1	2	5
3 mM glucose	14	10	76.7	18.2529	2	2	0	2	2	1	3	1	0	1
3 mM glucose	14	10	76.7	18.2529	3	1	1	1	2	2	2	1	0	1
average for this condition				24.7718
3 mM glucose + 0.1 µM RO	10	10	76.7	13.0378	3	0	1	0	0	2	1	1	1	1
3 mM glucose + 0.1 µM RO	9	10	76.7	11.734	2	1	1	0	0	0	1	1	2	1
average for this condition				12.3859
3 mM glucose + 1 µM RO	7	10	76.7	9.12647	0	0	1	1	1	0	0	1	2	1
3 mM glucose + 1 µM RO	11	10	76.7	14.3416	0	2	1	0	3	0	1	0	3	1
average for this condition				11.734
3 mM glucose + 10 µM RO	3	10	76.7	3.91134	0	0	0	0	0	0	1	1	0	1
3 mM glucose + 10 µM RO	6	10	76.7	7.82269	0	0	0	1	1	1	1	0	1	1
average for this condition				5.86701
Cell 10
3 mM glucose	24	9	69.03	34.7675	1	4	3	0	3	3	4	4	2
3 mM glucose	21	9	69.03	30.4216	0	3	2	1	4	3	3	2	3
3 mM glucose	16	9	69.03	23.1783	1	3	1	2	1	3	0	3	2
3 mM glucose	11	9	69.03	15.9351	2	2	1	2	1	0	1	0	2
average for this condition				26.0756
3 mM glucose + 0.1 µM RO	9	9	69.03	13.0378	2	2	0	0	0	1	2	1	1
3 mM glucose + 0.1 µM RO	8	9	69.03	11.5892	0	1	1	2	1	1	2	0	0
average for this condition				12.3135
3 mM glucose + 1 µM RO	9	9	69.03	13.0378	2	2	0	1	0	1	1	1	1
3 mM glucose + 1 µM RO	9	9	69.03	13.0378	0	2	0	1	0	2	2	2	0
average for this condition				13.0378
3 mM glucose + 10 µM RO	6	9	69.03	8.69187	0	0	1	2	2	1	0	0	0
3 mM glucose + 10 µM RO	11	9	69.03	15.9351	0	2	1	2	2	0	2	2	0
average for this condition				12.3135
Cell 11
3 mM glucose	22	8	61.36	35.854	2	2	3	4	2	3	2	4
3 mM glucose	18	8	61.36	29.3351	3	3	2	2	2	2	2	2
3 mM glucose	15	8	61.36	24.4459	2	2	2	3	1	1	2	2
3 mM glucose	11	8	61.36	17.927	1	2	0	2	2	2	2	0
average for this condition				26.8905
3 mM glucose + 0.1 µM RO	4	8	61.36	6.5189	2	0	0	1	0	0	1	0
3 mM glucose + 0.1 µM RO	5	8	61.36	8.14863	1	0	0	1	0	1	0	2
average for this condition				7.33377
3 mM glucose + 1 µM RO	4	8	61.36	6.5189	1	0	1	0	0	1	1	0
3 mM glucose + 1 µM RO	3	8	61.36	4.88918	2	0	0	0	0	0	0	1
average for this condition				5.70404
3 mM glucose + 10 µM RO	4	8	61.36	6.5189	1	1	0	1	0	1	0	0
3 mM glucose + 10 µM RO	3	8	61.36	4.88918	0	0	0	0	0	3	0	0
average for this condition				5.70404
Activator at 4 mM glucose
Cells 1+2 prep 1, cell 3+4 prep 2, cell 5+6 prep 3
Cell 1
4 mM glucose	13	11	84.37	15.4083	1	1	1	2	2	1	2	1	2	0	0
4 mM glucose	9	11	84.37	10.6673	1	0	1	0	0	1	0	2	1	2	1
4 mM glucose	9	11	84.37	10.6673	0	0	1	1	1	0	1	1	1	3	0
4 mM glucose	10	11	84.37	11.8526	1	1	1	1	1	1	0	1	1	1	1
average for this condition				12.1489
4 mM glucose + 0.1 µM RO	10	11	84.37	11.8526	1	1	1	1	1	0	2	0	2	0	1
4 mM glucose + 0.1 µM RO	10	11	84.37	11.8526	1	0	1	1	0	1	1	1	2	0	2
average for this condition				11.8526
4mM glucose + 1 µM RO	10	11	84.37	11.8526	2	1	1	0	0	1	1	1	3	0	0
4mM glucose + 1 µM RO	9	11	84.37	10.6673	0	0	1	0	0	2	1	2	1	0	2
average for this condition				11.2599
4 mM glucose + 10 µM RO	8	11	84.37	9.48204	1	1	0	0	1	2	0	0	0	0	3
4 mM glucose + 10 µM RO	9	11	84.37	10.6673	1	1	1	0	1	1	1	0	0	2	1
average for this condition				10.0747
Cell 2
4 mM glucose	7	9	69.03	10.1405	1	0	1	1	1	1	2	0	0
4 mM glucose	11	9	69.03	15.9351	2	1	1	0	2	2	1	1	1
4 mM glucose	8	9	69.03	11.5892	1	0	2	2	0	1	1	0	1
4 mM glucose	6	9	69.03	8.69187	0	1	2	0	0	1	1	1	0
4 mM glucose	5	9	69.03	7.24323	1	1	2	0	0	0	0	0	1
average for this condition				10.72
4 mM glucose + 0.1 µM RO	6	9	69.03	8.69187	0	0	0	0	0	1	3	1	1
4 mM glucose + 0.1 µM RO	6	9	69.03	8.69187	2	0	0	0	2	1	0	1	0
average for this condition				8.69187
4mM glucose + 1 µM RO	7	9	69.03	10.1405	2	0	1	2	1	0	1	0	0
4mM glucose + 1 µM RO	6	9	69.03	8.69187	2	0	0	1	0	0	1	0	2
average for this condition				9.4162
4 mM glucose + 10 µM RO	3	9	69.03	4.34594	1	0	1	0	0	0	1	0	0
4 mM glucose + 10 µM RO	8	9	69.03	11.5892	1	0	2	2	0	1	1	0	1
average for this condition				7.96755
Cell 3
4 mM glucose	6	11	84.37	7.11153	0	0	2	0	0	1	0	1	1	1	0
4 mM glucose	5	11	84.37	5.92628	1	0	0	1	0	0	0	1	2	0	0
4 mM glucose	3	11	84.37	3.55577	0	0	1	0	1	1	0	0	0	0	0
4 mM glucose	4	11	84.37	4.74102	0	0	0	0	1	0	0	1	1	1	0
average for this condition				5.33365
4 mM glucose + 0.1 µM RO	6	11	84.37	7.11153	0	1	0	0	2	1	1	0	0	1	0
4 mM glucose + 0.1 µM RO	6	11	84.37	7.11153	0	1	1	0	0	3	0	0	1	0	0
average for this condition				7.11153
4mM glucose + 1 µM RO	6	11	84.37	7.11153	0	0	1	0	0	1	2	1	0	0	1
4mM glucose + 1 µM RO	4	11	84.37	4.74102	1	0	0	0	2	0	0	1	0	0	0
average for this condition				5.92628
4 mM glucose + 10 µM RO	3	11	84.37	3.55577	0	0	0	1	0	1	0	1	0	0	0
4 mM glucose + 10 µM RO	2	11	84.37	2.37051	0	0	1	0	0	0	0	0	1	0	0
average for this condition				2.96314
Cell 4
4 mM glucose	4	9	69.03	5.79458	1	1	0	1	1	0	0	0	0
4 mM glucose	4	9	69.03	5.79458	0	0	0	1	1	0	2	0	0
4 mM glucose	5	9	69.03	7.24323	0	0	1	2	2	0	0	0	0
4 mM glucose	5	9	69.03	7.24323	0	0	1	0	1	2	1	0	0
average for this condition				6.5189
4 mM glucose + 0.1 µM RO	6	9	69.03	8.69187	1	1	0	1	0	2	0	1	0
4 mM glucose + 0.1 µM RO	5	9	69.03	7.24323	0	1	1	0	2	0	0	0	1
average for this condition				7.96755
4mM glucose + 1 µM RO	4	9	69.03	5.79458	0	0	0	2	0	1	1	0	0
4mM glucose + 1 µM RO	5	9	69.03	7.24323	0	1	1	1	0	2	0	0	0
average for this condition				6.5189
4 mM glucose + 10 µM RO	4	9	69.03	5.79458	0	0	0	0	0	2	1	1	0
4 mM glucose + 10 µM RO	4	9	69.03	5.79458	0	1	0	2	0	0	1	0	0
average for this condition				5.79458
Cell 5
4 mM glucose	5	10	76.7	6.5189	1	1	1	0	0	0	0	1	1	0
4 mM glucose	7	10	76.7	9.12647	1	0	1	1	0	1	1	1	0	1
4 mM glucose	4	10	76.7	5.21512	0	1	0	0	0	0	1	0	2	0
4 mM glucose	4	10	76.7	5.21512	0	1	1	0	1	0	0	1	0	0
average for this condition				6.5189
4 mM glucose + 0.1 µM RO	5	10	76.7	6.5189	0	0	2	0	0	1	0	0	1	1
4 mM glucose + 0.1 µM RO	7	10	76.7	9.12647	0	0	2	0	1	0	0	1	2	1
average for this condition				7.82269
4mM glucose + 1 µM RO	5	10	76.7	6.5189	0	0	0	0	2	0	0	3	0	0
4mM glucose + 1 µM RO	5	10	76.7	6.5189	0	1	0	0	0	0	0	0	2	2
average for this condition				6.5189
4 mM glucose + 10 µM RO	5	10	76.7	6.5189	0	0	1	0	1	0	0	3	0	0
4 mM glucose + 10 µM RO	4	10	76.7	5.21512	1	0	2	0	1	0	0	0	0	0
average for this condition				5.86701
Cell 6
4 mM glucose	3	8	61.36	4.88918	0	1	0	0	2	0	0	0
4 mM glucose	5	8	61.36	8.14863	0	1	0	1	0	1	2	0
4 mM glucose	3	8	61.36	4.88918	1	1	0	1	0	0	0	0
4 mM glucose	4	8	61.36	6.5189	0	0	0	1	2	0	1	0
average for this condition				6.11147
4 mM glucose + 0.1 µM RO	4	8	61.36	6.5189	0	0	0	2	0	2	0	0
4 mM glucose + 0.1 µM RO	4	8	61.36	6.5189	0	2	1	0	0	0	0	1
average for this condition				6.5189
4mM glucose + 1 µM RO	4	8	61.36	6.5189	1	0	0	1	0	2	0	0
4mM glucose + 1 µM RO	3	8	61.36	4.88918	0	0	1	0	2	0	0	0
average for this condition				5.70404
4 mM glucose + 10 µM RO	4	8	61.36	6.5189	0	0	1	1	1	1	0	0
4 mM glucose + 10 µM RO	4	8	61.36	6.5189	0	3	0	0	0	0	0	1
average for this condition				6.5189

## Sheet: Fig 3e
	release events	number of 10x10 squares	analysed surface area	normalized number of events	number of release events/square
			1 10x10 pixel square =	analysed square number	1	2	3	4	5	6	7	8	9	10	11	12	13	14	15	16	17	18	19
each line represents a 1 minute recording			7.67 µm2
yellow represents the numbers used for statistical testing and generation of the figures
Control Cells 1-5 prep 1, 6-9 prep 2 and 10-12 prep 3
Control
Cell 1
11 mM glucose	8	10	76.7	10.4302	0	1	1	1	1	0	1	1	1	1
6 mM glucose	9	10	76.7	11.734	0	1	1	0	1	0	2	2	1	1
6 mM glucose	8	10	76.7	10.4302	1	1	0	1	1	0	1	0	1	2
average				11.0821
5 mM glucose	7	10	76.7	9.12647	0	0	1	0	1	0	2	1	0	2
5 mM glucose	7	10	76.7	9.12647	1	0	1	1	1	1	1	1	0	0
average				9.12647
4 mM glucose	7	10	76.7	9.12647	1	1	1	0	0	1	1	1	0	1
4 mM glucose	8	10	76.7	10.4302	0	1	1	0	2	1	0	1	0	2
average				9.77836
3 mM glucose	14	10	76.7	18.2529	1	2	1	2	0	1	3	2	2	0
3 mM glucose	17	10	76.7	22.1643	2	2	2	1	2	1	2	1	2	2
average				20.2086
2 mM glucose	13	10	76.7	16.9492	1	1	0	4	1	2	1	0	1	2
2 mM glucose	19	10	76.7	24.7718	2	3	2	2	2	1	1	3	1	2
average				20.8605
1 mM glucose	15	10	76.7	19.5567	1	1	0	2	1	2	3	1	1	3
1 mM glucose	18	10	76.7	23.4681	2	1	2	1	3	1	2	2	2	2
average				21.5124
0 mM glucose	8	10	76.7	10.4302	0	2	1	1	2	1	0	0	1	0
Cell 2
11 mM glucose	9	14	107.38	8.38145	0	1	0	1	1	1	0	1	1	0	1	1	0	1
6 mM glucose	15	14	107.38	13.9691	1	1	0	1	2	0	1	0	1	2	1	2	2	1
6 mM glucose	12	14	107.38	11.1753	1	0	0	1	2	0	0	1	1	2	1	2	1	0
average				12.5722
5 mM glucose	16	14	107.38	14.9004	0	1	3	1	0	0	1	3	2	1	1	0	1	2
5 mM glucose	14	14	107.38	13.0378	1	2	0	1	2	2	0	1	1	1	0	2	0	1
average				13.9691
4 mM glucose	14	14	107.38	13.0378	0	1	0	1	3	1	0	1	1	2	1	0	2	1
4 mM glucose	12	14	107.38	11.1753	0	2	2	1	1	1	0	1	1	0	1	0	0	2
average				12.1065
3 mM glucose	29	14	107.38	27.0069	2	3	3	2	2	0	4	2	1	3	2	2	1	2
3 mM glucose	22	14	107.38	20.488	3	1	1	1	1	2	0	4	1	3	2	0	2	1
average				23.7474
2 mM glucose	17	14	107.38	15.8316	1	3	1	2	1	0	0	2	1	1	1	1	0	3
2 mM glucose	25	14	107.38	23.2818	1	2	2	4	2	1	0	4	1	2	2	1	1	2
average				19.5567
1 mM glucose	25	14	107.38	23.2818	2	2	0	1	1	4	3	1	2	1	1	2	1	4
1 mM glucose	19	14	107.38	17.6942	0	1	1	3	1	0	3	1	3	1	1	1	1	2
average				20.488
0 mM glucose	18	14	107.38	16.7629	2	1	1	1	1	1	1	1	1	1	1	3	2	1
Cell 3
11 mM glucose	5	7	53.69	9.31272	2	1	0	0	1	0	1
6 mM glucose	5	7	53.69	9.31272	2	1	0	1	0	0	1
6 mM glucose	6	7	53.69	11.1753	1	1	2	0	0	0	2
average				10.244
5 mM glucose	5	7	53.69	9.31272	1	1	0	1	1	1	0
5 mM glucose	6	7	53.69	11.1753	1	1	1	1	0	1	1
average				10.244
4 mM glucose	9	7	53.69	16.7629	1	3	2	0	0	2	1
4 mM glucose	5	7	53.69	9.31272	0	1	1	0	1	1	1
average				13.0378
3 mM glucose	6	7	53.69	11.1753	2	0	0	0	3	1	0
3 mM glucose	16	7	53.69	29.8007	2	3	2	3	2	2	2
average				20.488
2 mM glucose	16	7	53.69	29.8007	3	3	3	2	2	2	1
2 mM glucose	14	7	53.69	26.0756	3	2	3	2	3	1	0
average				27.9382
1 mM glucose	14	7	53.69	26.0756	1	5	2	2	3	0	1
1 mM glucose	13	7	53.69	24.2131	3	2	0	0	4	2	2
average				25.1443
0 mM glucose	7	7	53.69	13.0378	0	2	1	2	2	0	0
Cell 4
11 mM glucose	11	10	76.7	14.3416	1	1	1	1	1	1	2	1	1	1
6 mM glucose	9	10	76.7	11.734	2	0	1	1	1	1	2	1	0	0
6 mM glucose	15	10	76.7	19.5567	2	2	2	2	1	1	1	1	1	2
average				15.6454
5 mM glucose	8	10	76.7	10.4302	1	1	0	1	0	1	2	0	1	1
5 mM glucose	5	10	76.7	6.5189	2	1	0	0	0	0	1	0	0	1
average				8.47458
4 mM glucose	5	10	76.7	6.5189	2	0	0	1	0	1	0	0	0	1
4 mM glucose	9	10	76.7	11.734	3	0	0	0	0	1	2	2	0	1
average				9.12647
3 mM glucose	19	10	76.7	24.7718	3	1	3	2	2	3	2	1	2	0
3 mM glucose	21	10	76.7	27.3794	1	3	2	4	1	3	3	1	2	1
average				26.0756
2 mM glucose	22	10	76.7	28.6832	1	2	4	2	2	1	2	2	2	4
2 mM glucose	20	10	76.7	26.0756	4	2	3	2	1	2	3	1	1	1
average				27.3794
1 mM glucose	21	10	76.7	27.3794	4	1	3	1	2	2	3	1	2	2
1 mM glucose	22	10	76.7	28.6832	2	2	3	3	2	3	2	1	4	0
average				28.0313
0 mM glucose	8	10	76.7	10.4302	1	0	0	0	0	2	2	0	1	2
Cell 5					1	2	3	4	5	6	7	8	9	10	11	12	13	14	15	16
11 mM glucose	12	13	99.71	12.0349	2	1	2	1	1	1	1	1	0	1	0	0	1
6 mM glucose	11	13	99.71	11.032	1	1	1	1	1	1	1	0	0	1	1	0	2
6 mM glucose	9	13	99.71	9.02618	0	0	1	1	0	1	1	0	0	1	1	0	3
average				10.0291
5 mM glucose	9	13	99.71	9.02618	1	0	2	0	1	1	1	0	0	2	0	0	1
5 mM glucose	8	13	99.71	8.02327	0	0	0	1	2	2	1	0	0	0	1	0	1
average				8.52472
4 mM glucose	9	13	99.71	9.02618	2	0	1	1	0	0	2	0	1	1	0	0	1
4 mM glucose	10	13	99.71	10.0291	2	2	0	0	3	0	0	1	1	0	1	0	0
average				9.52763
3 mM glucose	18	13	99.71	18.0524	1	0	5	1	1	1	2	0	1	3	1	2	0
3 mM glucose	23	13	99.71	23.0669	2	3	2	3	2	4	3	0	2	0	0	1	1
average				20.5596
2 mM glucose	16	13	99.71	16.0465	1	0	2	0	2	3	1	2	1	1	1	0	2
2 mM glucose	24	13	99.71	24.0698	1	2	3	1	2	2	2	2	2	2	2	1	2
average				20.0582
1 mM glucose	23	13	99.71	23.0669	2	4	0	2	3	1	1	2	1	2	1	1	3
1 mM glucose	15	13	99.71	15.0436	0	1	2	3	3	1	1	1	1	0	0	1	1
average				19.0553
0 mM glucose	12	13	99.71	12.0349	0	1	0	1	2	0	1	0	1	2	0	1	3
Cell 6
11 mM glucose	9	9	69.03	13.0378	2	1	0	1	1	2	2	0	0
11 mM glucose	11	9	69.03	15.9351	3	1	0	1	1	1	2	1	1
average				14.4865
6 mM glucose	11	9	69.03	15.9351	2	3	1	0	1	2	0	0	2
6 mM glucose	10	9	69.03	14.4865	1	2	1	0	1	1	1	1	2
average				15.2108
5 mM glucose	10	9	69.03	14.4865	2	4	0	0	1	2	0	0	1
5 mM glucose	13	9	69.03	18.8324	2	2	1	0	2	2	2	1	1
average				16.6594
4 mM glucose	8	9	69.03	11.5892	1	2	1	1	1	0	2	0	0
4 mM glucose	10	9	69.03	14.4865	1	1	1	1	1	2	0	1	2
average				13.0378
3 mM glucose	17	9	69.03	24.627	2	2	2	1	4	1	2	3	0
3 mM glucose	17	9	69.03	24.627	0	0	3	3	2	2	1	4	2
average				24.627
2 mM glucose	15	9	69.03	21.7297	2	1	1	1	3	1	0	2	4
2 mM glucose	19	9	69.03	27.5243	6	1	1	3	2	2	1	1	2
average				24.627
1 mM glucose	15	9	69.03	21.7297	2	1	1	3	1	0	1	2	4
1 mM glucose	14	9	69.03	20.281	1	2	4	3	1	0	0	2	1
average				21.0054
0 mM glucose	8	9	69.03	11.5892	2	0	1	1	1	2	0	1	0
0 mM glucose	11	9	69.03	15.9351	2	1	1	2	0	1	1	2	1
Cell 7
11 mM glucose	15	16	122.72	12.2229	1	1	1	0	2	2	0	2	1	0	0	1	0	0	3	1
11 mM glucose	17	16	122.72	13.8527	3	2	1	2	1	1	1	0	1	0	1	1	0	0	1	2
average				13.0378
6 mM glucose	14	16	122.72	11.4081	1	0	0	1	0	1	1	0	1	2	2	2	1	1	0	1
6 mM glucose	18	16	122.72	14.6675	1	4	2	1	0	1	1	0	0	1	0	1	2	1	2	1
average				13.0378
5 mM glucose	15	16	122.72	12.2229	2	2	2	0	1	1	0	0	0	0	2	2	1	1	0	1
5 mM glucose	19	16	122.72	15.4824	0	3	2	1	1	1	2	0	0	1	2	2	0	1	1	2
average				13.8527
4 mM glucose	14	16	122.72	11.4081	2	1	1	0	0	0	1	2	1	1	1	1	1	0	1	1
4 mM glucose	15	16	122.72	12.2229	0	2	2	0	0	1	1	2	0	1	0	1	1	1	2	1
average				11.8155
3 mM glucose	38	16	122.72	30.9648	0	2	2	3	2	3	4	4	1	3	3	2	1	2	3	3
3 mM glucose	39	16	122.72	31.7797	1	1	2	2	5	3	2	3	2	3	2	5	2	2	2	2
average				31.3722
2 mM glucose	42	16	122.72	34.2243	1	0	1	3	4	3	3	3	4	3	2	3	3	3	4	2
2 mM glucose	38	16	122.72	30.9648	0	1	3	2	2	4	3	5	2	2	2	4	2	2	3	1
average				32.5945
1 mM glucose	34	16	122.72	27.7053	0	0	2	4	4	2	3	3	2	3	1	2	2	1	2	3
1 mM glucose	36	16	122.72	29.3351	1	1	3	5	3	1	2	0	2	2	3	4	3	1	3	2
average				28.5202
0 mM glucose	20	16	122.72	16.2973	1	0	2	2	1	2	1	1	2	1	1	3	1	0	0	2
0 mM glucose	18	16	122.72	14.6675	1	0	1	3	1	2	1	0	1	1	1	0	2	1	2	1
average				15.4824
Cell 8
11 mM glucose	11	9	69.03	15.9351	1	1	2	1	1	0	2	1	2
11 mM glucose	15	9	69.03	21.7297	2	1	2	1	1	1	3	2	2
average				18.8324
6 mM glucose	9	9	69.03	13.0378	1	0	1	1	0	3	1	0	2
6 mM glucose	8	9	69.03	11.5892	1	0	0	1	3	1	2	0	0
average				12.3135
5 mM glucose	10	9	69.03	14.4865	1	1	0	0	1	1	1	2	3
5 mM glucose	7	9	69.03	10.1405	1	0	0	1	0	2	1	1	1
average				12.3135
4 mM glucose	14	9	69.03	20.281	1	1	2	2	2	1	2	2	1
4 mM glucose	10	9	69.03	14.4865	1	0	1	2	1	2	0	1	2
average				17.3837
3 mM glucose	21	9	69.03	30.4216	0	2	2	3	3	4	1	4	2
3 mM glucose	22	9	69.03	31.8702	0	3	3	1	2	2	3	4	4
average				31.1459
2 mM glucose	22	9	69.03	31.8702	1	3	2	2	2	2	5	3	2
2 mM glucose	16	9	69.03	23.1783	2	2	1	1	1	2	2	3	2
average				27.5243
1 mM glucose	18	9	69.03	26.0756	3	2	2	3	1	2	2	2	1
1 mM glucose	22	9	69.03	31.8702	3	2	2	2	1	3	4	3	2
average				28.9729
0 mM glucose	12	9	69.03	17.3837	4	1	1	1	1	0	0	2	2
0 mM glucose	8	9	69.03	11.5892	2	0	0	1	2	1	1	0	1
average				14.4865
Cell 9
11 mM glucose	24	23	176.41	13.6047	1	1	2	2	1	0	0	2	1	3	0	0	2	2	1	1	0	0	2	2	1	0	0
11 mM glucose	26	23	176.41	14.7384	1	1	0	2	2	1	1	1	1	1	1	2	3	1	1	0	1	0	0	0	3	1	2
average				14.1715
6 mM glucose	22	23	176.41	12.4709	1	0	3	1	0	1	2	0	1	1	1	1	1	0	0	1	0	1	1	1	2	2	1
6 mM glucose	21	23	176.41	11.9041	1	1	0	0	2	0	0	2	1	1	1	3	1	0	1	0	1	0	3	0	1	1	1
average				12.1875
5 mM glucose	26	23	176.41	14.7384	2	2	2	2	3	1	0	1	1	1	1	1	0	0	0	1	0	0	0	2	1	2	3
5 mM glucose	18	23	176.41	10.2035	1	1	2	1	1	1	0	0	0	0	1	0	1	0	0	1	0	2	4	1	0	1	0
average				12.4709
4 mM glucose	17	23	176.41	9.63664	1	2	0	1	1	0	0	0	0	2	1	2	0	1	1	0	0	0	1	0	0	2	2
4 mM glucose	19	23	176.41	10.7704	0	2	3	0	1	0	1	1	1	1	2	2	2	0	1	1	0	0	0	0	0	1	0
average				10.2035
3 mM glucose	48	23	176.41	27.2093	2	1	2	3	1	3	2	2	3	1	2	3	5	4	2	2	0	1	1	2	2	1	3
3 mM glucose	44	23	176.41	24.9419	2	2	2	0	3	2	2	2	3	1	2	2	2	0	2	4	0	2	1	2	3	3	2
average				26.0756
2 mM glucose	39	23	176.41	22.1076	3	1	2	4	2	2	2	2	3	2	1	2	0	2	0	0	0	0	2	3	2	1	3
2 mM glucose	42	23	176.41	23.8082	1	1	3	1	1	3	2	5	3	2	2	1	2	2	3	0	0	2	1	2	2	2	1
average				22.9579
1 mM glucose	40	23	176.41	22.6745	2	2	1	1	1	0	2	4	4	0	2	2	2	0	0	3	2	2	3	3	3	0	1
1 mM glucose	29	23	176.41	16.439	2	1	2	1	3	4	2	0	4	1	2	0	1	0	0	0	0	0	0	1	3	0	2
average				19.5567
0 mM glucose	24	23	176.41	13.6047	1	0	3	1	1	1	0	1	4	0	1	0	1	2	0	1	0	2	1	1	0	1	2
0 mM glucose	22	23	176.41	12.4709	0	0	2	2	1	2	0	1	0	2	1	0	2	0	0	2	0	2	1	0	1	2	1
average				13.0378
Cell 10
11 mM glucose	13	11	84.37	15.4083	2	0	3	1	1	1	1	1	1	2	0
11 mM glucose	12	11	84.37	14.2231	1	2	0	0	2	1	1	1	1	1	2
average				14.8157
6 mM glucose	11	11	84.37	13.0378	1	2	1	1	2	1	1	0	1	1	0
6 mM glucose	17	11	84.37	20.1493	1	1	1	2	2	1	2	1	2	2	2
average				16.5936
5 mM glucose	10	11	84.37	11.8526	1	2	1	1	0	1	0	0	2	1	1
5 mM glucose	13	11	84.37	15.4083	1	0	2	1	1	1	2	1	2	1	1
average				13.6304
4 mM glucose	9	11	84.37	10.6673	1	1	2	0	1	2	1	1	0	0	0
4 mM glucose	11	11	84.37	13.0378	1	2	1	0	0	1	2	0	1	3	0
average				11.8526
3 mM glucose	23	11	84.37	27.2609	4	1	2	2	3	3	0	3	3	2	0
3 mM glucose	27	11	84.37	32.0019	2	0	0	3	3	2	2	2	4	5	4
average				29.6314
2 mM glucose	28	11	84.37	33.1872	4	1	1	2	3	1	3	2	4	3	4
2 mM glucose	31	11	84.37	36.7429	3	1	1	3	4	4	2	1	5	5	2
average				34.965
1 mM glucose	24	11	84.37	28.4461	1	2	1	2	4	3	2	2	3	2	2
1 mM glucose	24	11	84.37	28.4461	2	2	1	4	2	1	2	0	4	3	3
average				28.4461
0 mM glucose	14	11	84.37	16.5936	1	2	1	2	1	0	2	0	1	2	2
0 mM glucose	9	11	84.37	10.6673	0	2	1	1	1	1	1	0	1	1	0
average				13.6304
Cell 11
11 mM glucose	11	11	84.37	13.0378	1	1	3	1	1	0	1	2	1	0	0
11 mM glucose	14	11	84.37	16.5936	0	0	1	2	2	0	3	1	2	2	1
average				14.8157
6 mM glucose	11	11	84.37	13.0378	0	2	2	1	0	1	1	2	1	1	0
6 mM glucose	9	11	84.37	10.6673	2	0	0	0	1	1	3	0	1	0	1
average				11.8526
5 mM glucose	11	11	84.37	13.0378	1	1	1	1	1	1	0	2	1	2	0
5 mM glucose	15	11	84.37	17.7788	1	3	1	1	2	1	2	1	0	2	1
average				15.4083
4 mM glucose	16	11	84.37	18.9641	1	3	0	1	1	1	2	1	2	3	1
4 mM glucose	12	11	84.37	14.2231	1	1	1	0	1	0	1	1	1	3	2
average				16.5936
3 mM glucose	26	11	84.37	30.8166	2	4	1	3	3	3	3	1	3	2	1
3 mM glucose	23	11	84.37	27.2609	2	4	2	2	2	0	2	3	1	3	2
average				29.0388
2 mM glucose	29	11	84.37	34.3724	5	3	3	1	4	1	3	2	2	2	3
2 mM glucose	28	11	84.37	33.1872	4	1	2	3	3	3	2	2	2	3	3
average				33.7798
1 mM glucose	25	11	84.37	29.6314	3	2	2	2	2	2	2	1	4	4	1
1 mM glucose	25	11	84.37	29.6314	2	2	2	2	3	0	3	3	1	5	2
average				29.6314
0 mM glucose	12	11	84.37	14.2231	1	1	2	1	2	0	1	0	1	2	1
0 mM glucose	15	11	84.37	17.7788	1	0	2	2	1	0	1	3	2	2	1
				16.0009
Cell 12
11 mM glucose	19	17	130.39	14.5717	1	1	1	1	2	2	1	1	1	1	0	3	0	1	1	2	0
11 mM glucose	21	17	130.39	16.1055	2	2	1	2	1	1	3	2	0	2	1	1	0	0	2	1	0
average				15.3386
6 mM glucose	21	17	130.39	16.1055	2	1	2	2	2	2	1	1	1	0	2	1	0	3	1	0	0
6 mM glucose	16	17	130.39	12.2709	1	2	1	1	1	1	1	2	1	0	1	0	0	1	2	1	0
average				14.1882
5 mM glucose	15	17	130.39	11.5039	0	1	0	1	0	1	0	3	0	2	2	0	2	1	2	0	0
5 mM glucose	11	17	130.39	8.43623	2	0	1	0	0	1	0	2	1	0	0	1	0	1	1	1	0
average				9.97009
4 mM glucose	16	16	122.72	13.0378	0	1	1	0	1	2	1	2	2	2	2	0	0	1	1	0
4 mM glucose	19	16	122.72	15.4824	2	1	2	1	0	1	2	1	1	0	1	0	1	2	2	2
average				14.2601
3 mM glucose	37	17	130.39	28.3764	1	3	3	1	3	3	3	1	0	0	3	3	1	1	3	3	5
3 mM glucose	48	17	130.39	36.8126	3	2	1	3	6	6	1	2	2	2	2	2	3	4	4	2	3
average				32.5945
2 mM glucose	38	17	130.39	29.1433	1	3	1	2	3	2	4	2	1	2	4	0	0	2	3	4	4
2 mM glucose	36	17	130.39	27.6095	2	1	1	3	1	2	5	0	0	1	3	1	2	2	5	3	4
average				28.3764
1 mM glucose	40	17	130.39	30.6772	0	0	3	2	2	4	3	0	2	1	0	4	3	4	4	3	5
1 mM glucose	46	17	130.39	35.2788	1	3	5	2	2	1	2	3	3	4	2	1	2	2	6	3	4
average				32.978
0 mM glucose	20	16	122.72	16.2973	2	0	1		3	0	2	0	1	0	1	1	0	2	2	4	1
0 mM glucose	20	17	130.39	15.3386	0	1	2	0	1	2	1	0	0	0	3	2	1	2	1	1	3
average				15.8179
Glucokinase knockdown
Cells 1-3 prep 1, 4-6 prep 2 and 7-9 prep 3
each line represents a 1 minute recording
Cell 1
11 mM glucose	15	14	107.38	13.9691	2	0	1	1	2	2	0	2	2	1	1	0	1	0
6 mM glucose	14	14	107.38	13.0378	0	2	0	1	0	2	0	1	2	1	2	2	0	1
6 mM glucose	21	14	107.38	19.5567	0	3	1	2	2	2	1	1	2	2	3	1	0	1
average				16.2973
5 mM glucose	17	14	107.38	15.8316	1	2	1	0	1	2	2	0	3	0	2	1	0	2
5 mM glucose	17	14	107.38	15.8316	1	1	1	2	2	3	2	3	0	0	1	0	1	0
average				15.8316
4 mM glucose	23	14	107.38	21.4193	0	4	1	2	3	3	2	1	0	3	1	1	1	1
4 mM glucose	11	14	107.38	10.244	0	1	1	1	1	2	0	1	1	0	1	1	1	0
average				15.8316
3 mM glucose	12	14	107.38	11.1753	2	0	1	1	0	2	1	0	0	2	0	1	1	1
3 mM glucose	14	14	107.38	13.0378	0	1	2	1	1	0	1	2	0	0	1	4	0	1
average				12.1065
2 mM glucose	14	14	107.38	13.0378	1	1	1	0	1	2	2	2	1	0	1	0	0	2
2 mM glucose	21	14	107.38	19.5567	1	2	1	1	2	2	2	1	2	1	2	1	1	2
average				16.2973
1 mM glucose	16	14	107.38	14.9004	2	1	2	2	2	1	1	0	0	1	2	1	1	0
1 mM glucose	19	14	107.38	17.6942	1	1	2	1	2	1	1	2	1	1	2	3	1	0
average				16.2973
0 mM glucose	15	14	107.38	13.9691	0	2	1	1	1	0	1	3	0	2	0	0	1	3
Cell 2
11 mM glucose	13	9	69.03	18.8324	2	3	1	1	2	1	0	1	2
6 mM glucose	13	9	69.03	18.8324	2	2	2	1	1	0	1	2	2
6 mM glucose	8	9	69.03	11.5892	2	1	2	0	0	0	2	0	1
average				15.2108
5 mM glucose	10	9	69.03	14.4865	2	0	1	1	1	1	1	1	2
5 mM glucose	9	9	69.03	13.0378	1	1	2	0	2	0	1	1	1
average				13.7621
4 mM glucose	9	9	69.03	13.0378	2	1	1	1	2	0	1	1	0
4 mM glucose	12	9	69.03	17.3837	1	1	3	2	2	0	1	1	1
average				15.2108
3 mM glucose	12	9	69.03	17.3837	2	1	1	2	0	2	1	1	2
3 mM glucose	14	9	69.03	20.281	3	1	2	3	1	2	0	1	1
average				18.8324
2 mM glucose	8	9	69.03	11.5892	1	1	1	2	1	0	1	1	0
2 mM glucose	11	9	69.03	15.9351	3	3	0	3	1	0	0	0	1
average				13.7621
1 mM glucose	9	9	69.03	13.0378	1	0	0	3	2	0	0	2	1
1 mM glucose	11	9	69.03	15.9351	2	1	0	2	1	0	1	1	3
average				14.4865
0 mM glucose	9	9	69.03	13.0378	2	1	1	1	0	0	1	1	2
Cell 3
11 mM glucose	19	14	107.38	17.6942	2	1	3	0	1	1	2	2	1	0	3	1	1	1
6 mM glucose	18	14	107.38	16.7629	2	1	2	1	2	2	2	1	1	1	2	1	0	0
6 mM glucose	11	14	107.38	10.244	1	1	1	0	2	0	1	0	0	0	0	0	2	3
average				13.5034
5 mM glucose	13	14	107.38	12.1065	2	2	0	4	0	0	0	1	0	0	1	1	0	2
5 mM glucose	12	14	107.38	11.1753	0	1	2	3	1	2	0	1	0	0	1	0	0	1
average				11.6409
4 mM glucose	15	14	107.38	13.9691	1	0	2	2	0	1	0	0	0	2	2	2	0	3
4 mM glucose	13	14	107.38	12.1065	1	1	2	1	0	0	0	0	0	1	2	1	0	4
average				13.0378
3 mM glucose	16	14	107.38	14.9004	2	0	0	2	0	0	2	1	0	1	2	3	0	3
3 mM glucose	14	14	107.38	13.0378	0	3	1	2	0	1	0	1	1	1	0	1	1	2
average				13.9691
2 mM glucose	17	14	107.38	15.8316	4	0	1	1	0	1	2	1	0	0	0	2	3	2
2 mM glucose	20	14	107.38	18.6254	1	3	2	3	2	2	1	0	0	0	1	1	2	2
average				17.2285
1 mM glucose	17	14	107.38	15.8316	2	0	2	3	1	1	1	0	0	1	1	1	1	3
1 mM glucose	15	14	107.38	13.9691	0	2	2	1	0	0	0	0	3	2	0	2	2	1
average				14.9004
0 mM glucose	21	14	107.38	19.5567	3	2	3	1	1	0	2	0	1	1	2	1	2	2
Cell 4
11 mM glucose	11	9	69.03	15.9351	3	1	0	1	2	0	1	2	1
6 mM glucose	10	9	69.03	14.4865	1	2	1	0	1	2	1	1	1
6 mM glucose	10	9	69.03	14.4865	0	0	0	2	1	3	1	0	3
average				14.4865
5 mM glucose	14	9	69.03	20.281	1	1	4	1	2	0	1	3	1
5 mM glucose	12	9	69.03	17.3837	1	1	3	2	0	1	2	1	1
average				18.8324
4 mM glucose	10	9	69.03	14.4865	1	2	2	1	1	2	0	1	0
4 mM glucose	8	9	69.03	11.5892	0	1	1	1	0	0	2	2	1
average				13.0378
3 mM glucose	15	9	69.03	21.7297	1	3	2	1	1	2	2	1	2
3 mM glucose	10	9	69.03	14.4865	0	0	3	1	0	2	2	0	2
average				18.1081
2 mM glucose	16	9	69.03	23.1783	0	1	2	2	1	5	3	1	1
2 mM glucose	14	9	69.03	20.281	0	0	2	4	1	2	3	2	0
average				21.7297
1 mM glucose	14	9	69.03	20.281	0	2	3	1	0	2	2	2	2
1 mM glucose	9	9	69.03	13.0378	1	0	1	3	1	0	0	1	2
average				16.6594
0 mM glucose	11	9	69.03	15.9351	1	1	1	1	1	2	1	1	2
Cell 5
11 mM glucose	5	5	38.35	13.0378	2	1	0	1	1
6 mM glucose	6	5	38.35	15.6454	0	1	2	1	2
6 mM glucose	8	5	38.35	20.8605	2	2	1	2	1
average				18.2529
5 mM glucose	4	5	38.35	10.4302	1	1	0	1	1
5 mM glucose	5	5	38.35	13.0378	2	1	0	1	1
average				11.734
4 mM glucose	6	5	38.35	15.6454	2	1	1	1	1
4 mM glucose	4	5	38.35	10.4302	1	0	1	0	2
average				13.0378
3 mM glucose	4	5	38.35	10.4302	2	1	1	0	0
3 mM glucose	9	5	38.35	23.4681	3	2	1	1	2
average				16.9492
2 mM glucose	5	5	38.35	13.0378	1	0	2	1	1
2 mM glucose	4	5	38.35	10.4302	0	2	0	1	1
average				11.734
1 mM glucose	6	5	38.35	15.6454	1	3	0	1	1
1 mM glucose	7	5	38.35	18.2529	0	1	3	2	1
average				16.9492
0 mM glucose	4	5	38.35	10.4302	1	2	0	0	1
Cell 6
11 mM glucose	18	14	107.38	16.7629	2	1	1	2	1	2	2	0	1	1	1	2	1	1
6 mM glucose	22	14	107.38	20.488	0	1	2	2	2	3	2	1	2	1	1	2	2	1
6 mM glucose	21	14	107.38	19.5567	2	2	2	1	1	2	0	1	1	2	2	2	2	1
average				20.0224
5 mM glucose	19	14	107.38	17.6942	0	0	1	1	1	1	0	1	3	2	3	3	2	1
5 mM glucose	14	14	107.38	13.0378	0	2	2	1	1	0	0	1	1	1	1	1	2	1
average				15.366
4 mM glucose	16	14	107.38	14.9004	1	2	1	1	0	1	0	0	1	2	3	2	1	1
4 mM glucose	19	14	107.38	17.6942	2	1	2	1	0	2	0	1	1	2	2	3	1	1
average				16.2973
3 mM glucose	15	14	107.38	13.9691	0	1	1	1	0	2	0	0	2	2	3	2	0	1
3 mM glucose	23	14	107.38	21.4193	1	2	2	2	2	1	0	2	2	2	3	2	1	1
average				17.6942
2 mM glucose	15	14	107.38	13.9691	1	2	0	0	1	1	0	0	0	3	2	2	1	2
2 mM glucose	12	14	107.38	11.1753	2	2	0	0	0	2	1	0	0	0	1	1	0	3
average				12.5722
1 mM glucose	20	14	107.38	18.6254	2	3	1	2	2	2	1	1	1	2	1	2	0	0
1 mM glucose	16	14	107.38	14.9004	2	0	2	2	1	2	1	1	1	1	2	1	0	0
average				16.7629
0 mM glucose	14	14	107.38	13.0378	1	2	1	3	0	2	1	1	0	0	1	1	0	1
Cell 7
11 mM glucose	24	16	122.72	19.5567	3	2	3	2	2	1	0	2	1	1	2	2	1	0	1	1
11 mM glucose	26	16	122.72	21.1864	1	2	1	2	2	0	1	2	2	1	2	2	2	2	2	2
average				20.3716
6 mM glucose	24	16	122.72	19.5567	3	1	3	2	1	2	2	2	1	1	1	1	2	1	1	0
6 mM glucose	20	16	122.72	16.2973	1	4	2	1	0	1	1	2	2	0	1	2	2	0	0	1
average				17.927
5 mM glucose	17	16	122.72	13.8527	2	1	0	0	1	0	1	2	1	2	1	1	1	1	2	1
5 mM glucose	17	16	122.72	13.8527	2	0	0	4	1	0	1	1	1	0	1	0	3	1	1	1
average				13.8527
4 mM glucose	20	16	122.72	16.2973	1	3	2	2	1	0	1	2	2	1	2	0	1	0	1	1
4 mM glucose	22	16	122.72	17.927	2	2	1	2	2	1	2	2	1	1	1	1	1	1	1	1
average				17.1121
3 mM glucose	26	16	122.72	21.1864	3	1	2	2	2	0	0	1	1	1	1	1	3	5	1	2
3 mM glucose	20	16	122.72	16.2973	0	3	2	3	3	0	1	1	1	0	0	1	1	2	2	0
average				18.7419
2 mM glucose	26	16	122.72	21.1864	2	1	1	3	1	0	1	3	2	3	2	1	2	1	1	2
2 mM glucose	19	16	122.72	15.4824	1	2	3	3	2	1	1	1	1	0	0	0	0	1	1	2
average				18.3344
1 mM glucose	27	16	122.72	22.0013	0	3	1	2	0	3	1	0	3	3	0	1	4	2	3	1
1 mM glucose	24	16	122.72	19.5567	3	5	4	1	1	0	1	2	1	1	0	2	1	1	1	0
average				20.779
0 mM glucose	20	16	122.72	16.2973	1	2	0	0	1	1	2	3	4	1	1	1	1	0	1	1
0 mM glucose	21	16	122.72	17.1121	3	1	1	1	1	1	1	2	2	0	2	1	1	1	1	2
average				16.7047
Cell 8
11 mM glucose	13	12	92.04	14.1243	1	1	2	2	0	0	1	1	1	2	2	0
11 mM glucose	15	12	92.04	16.2973	2	1	2	1	0	0	1	3	1	1	2	1
average				15.2108
6 mM glucose	12	12	92.04	13.0378	2	1	2	2	0	0	0	2	1	1	1	0
6 mM glucose	9	12	92.04	9.77836	1	2	2	1	0	0	2	0	1	0	0	0
average				11.4081
5 mM glucose	12	12	92.04	13.0378	0	1	2	1	2	0	2	0	2	0	2	0
5 mM glucose	14	12	92.04	15.2108	0	1	1	2	3	2	1	1	1	1	0	1
average				14.1243
4 mM glucose	12	12	92.04	13.0378	0	1	1	2	1	2	2	1	0	0	1	1
4 mM glucose	13	12	92.04	14.1243	1	1	2	0	1	1	0	1	1	2	2	1
average				13.5811
3 mM glucose	11	12	92.04	11.9513	0	2	1	0	1	1	1	1	2	1	1	0
3 mM glucose	10	12	92.04	10.8648	2	0	1	1	1	0	2	2	1	0	0	0
average				11.4081
2 mM glucose	12	12	92.04	13.0378	2	2	2	0	0	1	0	2	1	2	0	0
2 mM glucose	13	12	92.04	14.1243	0	1	4	1	1	0	0	3	2	1	0	0
average				13.5811
1 mM glucose	11	12	92.04	11.9513	0	1	2	0	0	2	2	0	0	2	1	1
1 mM glucose	13	12	92.04	14.1243	1	0	2	2	3	0	0	2	2	1	0	0
average				13.0378
0 mM glucose	16	12	92.04	17.3837	0	3	2	2	3	1	0	2	2	0	1	0
0 mM glucose	10	12	92.04	10.8648	0	1	1	1	1	2	0	1	2	1	0	0
average				14.1243
Cell 9
11 mM glucose	26	19	145.73	17.8412	2	0	1	2	2	1	1	1	1	1	2	3	2	1	1	2	0	1	2
11 mM glucose	27	19	145.73	18.5274	3	0	2	2	2	2	1	2	1	3	0	0	1	0	2	2	1	1	2
average				18.1843
6 mM glucose	23	19	145.73	15.7826	3	1	1	0	0	2	0	3	1	2	1	2	1	1	1	1	0	1	2
6 mM glucose	23	19	145.73	15.7826	2	0	2	2	2	0	2	2	2	1	1	1	1	1	0	3	0	1	0
average				15.7826
5 mM glucose	25	19	145.73	17.155	2	2	1	1	0	2	2	0	1	1	2	2	3	1	0	3	0	1	1
5 mM glucose	27	19	145.73	18.5274	0	2	1	1	0	3	2	4	1	0	2	1	1	1	2	2	1	2	1
average				17.8412
4 mM glucose	31	19	145.73	21.2722	4	3	1	2	3	2	0	3	1	2	1	0	1	1	1	3	0	2	1
4 mM glucose	26	19	145.73	17.8412	1	1	3	1	1	1	1	1	1	0	2	2	1	0	2	4	1	2	1
average				19.5567
3 mM glucose	24	19	145.73	16.4688	2	3	1	2	0	1	2	0	1	3	2	1	0	0	2	2	0	1	1
3 mM glucose	28	19	145.73	19.2136	2	1	2	2	1	2	3	1	1	0	2	1	0	2	1	3	3	1	0
average				17.8412
2 mM glucose	28	19	145.73	19.2136	3	3	1	0	1	1	1	0	2	1	3	2	2	1	1	2	1	2	1
2 mM glucose	25	19	145.73	17.155	2	2	2	2	0	1	1	2	1	1	2	3	0	0	1	1	2	1	1
average				18.1843
1 mM glucose	29	19	145.73	19.8998	2	2	2	2	2	0	2	2	2	1	1	0	2	1	2	0	2	2	2
1 mM glucose	26	19	145.73	17.8412	2	2	0	1	2	1	1	2	2	2	2	2	0	1	2	1	2	0	1
average				18.8705
0 mM glucose	21	19	145.73	14.4102	2	1	0	2	1	0	1	1	0	1	3	0	1	1	2	1	2	1	1
0 mM glucose	24	19	145.73	16.4688	1	1	2	2	1	1	2	1	1	2	0	1	1	1	2	1	2	1	1
average				15.4395
